# Supplementary material for: Investigating bidirectional causality between prostate cancer and inflammatory factors: A 2-sample Mendelian randomization analysis
Source: Medicine (Baltimore). 2025 Sep 5;104(36):e44180. doi: 10.1097/MD.0000000000044180 (PMC12419315; doi:10.1097/MD.0000000000044180)
Supplement: Supplementary file 1 [file medi-104-e44180-s001.xlsx]

## Sheet: Table S1
MR estimates of ninety-one inflammatory cytokines on PCa
		Inverse variance weighted			MR-Egger			Weighted Median			Simple Mode			Weighted Mode
Exposures	No. of SNPs	OR	95% CI	pval	OR	95% CI	pval	OR	95% CI	pval	OR	95% CI	pval	OR	95% CI	pval
4EBP1	7	0.999	(0.995,1.003)	0.567	1.007	(0.995,1.019)	0.3	1.001	(0.998,1.003)	0.564	1	(0.997,1.003)	0.992	1.001	(0.998,1.003)	0.596
Adenosine Deaminase	3	0.997	(0.992,1.002)	0.217	0.918	(0.779,1.081)	0.491	0.998	(0.994,1.003)	0.503	0.999	(0.994,1.005)	0.795	0.999	(0.994,1.005)	0.792
Artemin	12	1	(0.999,1.002)	0.561	0.993	(0.979,1.008)	0.382	1.001	(0.999,1.003)	0.457	1.001	(0.997,1.004)	0.609	1.001	(0.998,1.004)	0.525
Axin-1	3	0.999	(0.996,1.002)	0.574	0.967	(0.899,1.04)	0.534	0.998	(0.994,1.002)	0.342	0.998	(0.994,1.003)	0.518	0.998	(0.994,1.002)	0.487
casp8	6	1	(0.998,1.001)	0.636	0.998	(0.994,1.003)	0.514	0.999	(0.997,1.001)	0.466	0.999	(0.996,1.002)	0.56	0.999	(0.997,1.001)	0.476
CCL19	10	0.999	(0.998,1.001)	0.373	0.998	(0.995,1.001)	0.291	0.999	(0.997,1.001)	0.349	1	(0.997,1.003)	0.846	0.999	(0.997,1.001)	0.35
CCL20	8	1.001	(0.999,1.003)	0.358	1.002	(0.993,1.01)	0.72	1	(0.997,1.002)	0.702	0.999	(0.996,1.002)	0.572	0.999	(0.996,1.002)	0.637
CCL23	8	1.001	(0.999,1.003)	0.358	1.002	(0.993,1.01)	0.72	1	(0.997,1.002)	0.698	0.999	(0.996,1.002)	0.601	0.999	(0.996,1.002)	0.628
CCL25	12	1	(0.999,1.001)	0.712	1	(0.999,1.001)	0.827	1	(0.999,1.001)	0.705	1	(0.998,1.002)	0.966	1	(0.999,1.001)	0.676
CCL28	7	1.001	(0.998,1.003)	0.522	1.023	(1,1.046)	0.107	1.001	(0.998,1.004)	0.513	1	(0.996,1.004)	0.981	1	(0.996,1.005)	0.837
CCL4	7	1	(0.999,1.001)	0.959	1	(0.999,1.001)	0.526	1	(0.999,1.001)	0.802	1	(0.998,1.001)	0.643	1	(0.999,1.001)	0.776
CD40LR	7	1.001	(0.999,1.002)	0.356	1.001	(0.999,1.002)	0.508	1.001	(1,1.001)	0.285	1	(0.997,1.003)	0.908	1	(1,1.001)	0.372
CD5	9	1	(0.999,1.002)	0.732	0.998	(0.993,1.003)	0.376	0.999	(0.998,1.001)	0.607	1	(0.997,1.003)	0.886	0.999	(0.997,1.001)	0.553
CD6	7	1	(0.999,1.001)	0.799	1	(0.999,1.001)	0.39	1	(0.999,1.001)	0.559	1	(0.998,1.002)	0.852	1	(0.999,1.001)	0.579
CDCP1	14	0.999	(0.998,1)	0.126	0.999	(0.997,1.001)	0.184	0.999	(0.998,1)	0.11	0.999	(0.997,1.001)	0.421	0.999	(0.998,1)	0.142
CXCL1	7	1	(0.999,1.002)	0.901	1	(0.997,1.002)	0.812	1	(0.99\9,1.001)	0.869	0.998	(0.995,1.002)	0.364	1	(0.998,1.001)	0.734
CXCL10	13	1	(0.998,1.001)	0.659	0.997	(0.991,1.004)	0.388	1	(0.998,1.002)	0.96	1.001	(0.997,1.004)	0.684	1	(0.997,1.003)	0.986
CXCL11	12	1	(0.999,1.001)	0.961	0.999	(0.996,1.002)	0.614	1	(0.998,1.001)	0.874	1.001	(0.999,1.003)	0.476	1	(0.998,1.002)	0.896
CXCL5	10	1	(0.999,1.001)	0.716	0.999	(0.998,1.001)	0.314	1	(0.999,1.001)	0.381	1.001	(0.999,1.004)	0.271	1	(0.999,1)	0.329
CXCL6	5	1.001	(0.999,1.002)	0.36	1	(0.998,1.002)	0.755	1	(1,1.001)	0.344	1	(0.998,1.002)	0.857	1	(1,1.001)	0.419
CXCL9	11	0.998	(0.996,1)	0.074	0.998	(0.991,1.005)	0.597	0.999	(0.997,1.001)	0.476	1	(0.997,1.003)	0.871	0.999	(0.997,1.002)	0.643
CystatinD	22	1	(1,1.001)	0.451	1.001	(1,1.002)	0.027	1.001	(1,1.002)	0.039	1	(0.998,1.002)	0.939	1.001	(1,1.002)	0.077
DNER	10	1	(0.999,1.001)	0.915	0.999	(0.996,1.002)	0.446	1	(0.998,1.001)	0.841	1	(0.998,1.003)	0.846	1	(0.998,1.001)	0.794
Eotaxin	7	1.001	(0.998,1.003)	0.688	0.996	(0.983,1.01)	0.63	0.999	(0.997,1.002)	0.653	0.999	(0.995,1.003)	0.562	0.999	(0.995,1.003)	0.53
FGF19	7	1.001	(1,1.002)	0.168	1	(0.996,1.003)	0.835	1	(0.998,1.002)	0.844	1	(0.997,1.003)	0.848	1	(0.998,1.002)	0.857
FGF21	8	1	(0.999,1.002)	0.694	0.999	(0.996,1.002)	0.624	1	(0.999,1.002)	0.571	1.001	(0.998,1.003)	0.56	1	(0.999,1.002)	0.635
FGF23	7	1.001	(0.999,1.003)	0.489	1.004	(0.997,1.012)	0.329	1.001	(0.999,1.003)	0.326	1	(0.997,1.004)	0.812	1.001	(0.998,1.004)	0.378
FGF5	9	1	(1,1.001)	0.351	1.001	(0.999,1.002)	0.343	1.001	(1,1.001)	0.223	1.001	(0.998,1.003)	0.69	1.001	(1,1.001)	0.226
Flt3L	15	1.002	(1,1.003)	0.045	1.006	(0.999,1.012)	0.098	1.002	(1,1.004)	0.066	1.002	(0.998,1.006)	0.272	1.002	(0.998,1.006)	0.345
Fractalkine	9	0.999	(0.997,1.001)	0.362	1.001	(0.994,1.009)	0.71	0.999	(0.997,1.001)	0.37	0.998	(0.995,1.002)	0.406	0.999	(0.996,1.002)	0.561
GDNF	4	1	(0.998,1.002)	0.964	0.999	(0.994,1.005)	0.811	1	(0.997,1.002)	0.718	0.999	(0.996,1.003)	0.669	1	(0.997,1.002)	0.792
HGF	4	0.999	(0.997,1.002)	0.574	0.996	(0.989,1.003)	0.392	0.999	(0.996,1.001)	0.294	0.999	(0.995,1.003)	0.644	0.998	(0.996,1.001)	0.335
IFNG	3	1	(0.997,1.003)	0.92	1.097	(0.96,1.252)	0.403	1	(0.996,1.004)	1	1	(0.996,1.005)	0.933	1	(0.996,1.005)	0.865
IL10	10	0.999	(0.997,1.001)	0.263	0.999	(0.995,1.004)	0.835	0.999	(0.997,1.001)	0.243	0.998	(0.995,1.002)	0.327	0.999	(0.996,1.001)	0.284
IL10RA	4	1	(0.997,1.003)	0.97	1	(0.975,1.025)	0.984	1	(0.997,1.003)	0.975	1	(0.995,1.005)	0.922	1	(0.995,1.005)	0.929
IL10RB	8	1	(0.999,1.002)	0.502	1.001	(0.999,1.003)	0.368	1.001	(1,1.001)	0.19	1	(0.996,1.003)	0.884	1.001	(1,1.001)	0.209
IL12B	16	0.999	(0.998,1)	0.249	1.001	(0.998,1.003)	0.527	1	(0.999,1.002)	0.561	1	(0.997,1.002)	0.794	1	(0.999,1.001)	0.773
IL13	6	1	(0.998,1.002)	0.963	1.015	(0.996,1.034)	0.203	1	(0.998,1.003)	0.803	0.998	(0.994,1.002)	0.396	1.002	(0.997,1.006)	0.481
IL15RA	8	1	(0.999,1.001)	0.893	1	(0.998,1.002)	0.879	1	(0.999,1.001)	0.791	0.998	(0.996,1)	0.113	1	(0.999,1.001)	0.815
IL17A	6	1.001	(0.997,1.004)	0.756	1.014	(0.993,1.035)	0.269	1.002	(0.999,1.005)	0.241	1.003	(0.998,1.008)	0.342	1.003	(0.998,1.007)	0.301
IL17C	9	0.999	(0.997,1.001)	0.433	0.992	(0.983,1.001)	0.119	1	(0.997,1.002)	0.804	0.998	(0.994,1.002)	0.29	0.999	(0.996,1.002)	0.668
IL18	11	1	(0.999,1.001)	0.994	0.999	(0.996,1.001)	0.317	1	(0.998,1.001)	0.519	1	(0.998,1.002)	0.815	1	(0.998,1.001)	0.538
IL18R1	8	1	(0.999,1.001)	0.669	1	(0.999,1.001)	0.968	1	(0.999,1.001)	0.81	1	(0.999,1.002)	0.869	1	(0.999,1.001)	0.843
IL1a	4	1	(0.995,1.004)	0.82	0.996	(0.991,1.001)	0.268	0.998	(0.997,1)	0.074	0.999	(0.997,1.002)	0.665	0.998	(0.997,1)	0.137
IL2	5	1	(0.997,1.002)	0.816	1.005	(0.983,1.028)	0.687	0.999	(0.996,1.002)	0.6	0.999	(0.995,1.003)	0.59	0.999	(0.995,1.002)	0.49
IL20	1	NA	NA	NA	0.999	(0.994,1.005)	0.793	NA	NA	NA	NA	NA	NA	NA	NA	NA
IL20RA	3	1.002	(0.999,1.004)	0.281	1	(0.988,1.012)	0.985	1.001	(0.998,1.004)	0.568	1.001	(0.996,1.005)	0.761	1.001	(0.997,1.005)	0.792
IL22RA1	3	1.003	(1,1.006)	0.053	1.003	(0.959,1.049)	0.919	1.003	(0.999,1.007)	0.124	1.003	(0.999,1.007)	0.277	1.003	(0.999,1.007)	0.296
IL24	4	1	(0.996,1.004)	0.943	0.992	(0.975,1.009)	0.444	0.999	(0.996,1.002)	0.551	0.999	(0.994,1.003)	0.61	0.999	(0.994,1.003)	0.61
IL2RB	4	1.002	(0.996,1.008)	0.588	1.064	(1,1.132)	0.188	1.003	(0.999,1.007)	0.146	1.003	(0.999,1.008)	0.245	1.003	(0.999,1.008)	0.235
IL33	6	1	(0.997,1.003)	0.976	0.996	(0.98,1.013)	0.683	1.001	(0.998,1.004)	0.474	1.003	(0.998,1.008)	0.366	1.002	(0.998,1.007)	0.389
IL4	5	0.999	(0.996,1.001)	0.247	0.975	(0.932,1.02)	0.35	0.998	(0.995,1.001)	0.176	0.997	(0.993,1.001)	0.242	0.997	(0.993,1.001)	0.266
IL5	5	1.002	(0.999,1.004)	0.135	1.002	(0.978,1.026)	0.897	1.003	(1,1.006)	0.092	1.003	(0.999,1.006)	0.201	1.003	(0.999,1.007)	0.236
IL6	4	1.001	(0.999,1.003)	0.18	1	(0.996,1.004)	0.879	1.001	(0.999,1.003)	0.347	1	(0.997,1.003)	0.992	1.001	(0.999,1.003)	0.427
IL7	5	1.001	(0.998,1.003)	0.615	1.004	(0.961,1.049)	0.881	1.001	(0.998,1.004)	0.587	1.001	(0.997,1.005)	0.698	1.001	(0.997,1.005)	0.677
IL8	7	1.001	(0.998,1.003)	0.586	1.004	(0.978,1.032)	0.76	0.999	(0.996,1.002)	0.538	0.999	(0.994,1.004)	0.677	0.999	(0.995,1.003)	0.662
LIF	4	1	(0.997,1.004)	0.905	1.005	(0.985,1.026)	0.663	1.001	(0.998,1.005)	0.381	1.002	(0.998,1.007)	0.343	1.002	(0.998,1.007)	0.346
LIFR	7	1.001	(0.999,1.002)	0.444	0.999	(0.997,1.001)	0.474	1	(0.999,1.002)	0.692	1.003	(0.999,1.006)	0.152	1	(0.999,1.002)	0.869
MCP1	10	1.001	(0.999,1.003)	0.205	1.005	(1.001,1.008)	0.048	1.003	(1.001,1.005)	0.003	1.002	(0.999,1.005)	0.294	1.002	(1,1.004)	0.042
MCP2	8	0.998	(0.996,1)	0.045	0.993	(0.983,1.002)	0.178	0.997	(0.994,1)	0.023	0.997	(0.991,1.002)	0.226	0.996	(0.992,1)	0.076
MCP3	6	0.999	(0.995,1.002)	0.477	1.004	(0.978,1.031)	0.776	1.001	(0.998,1.004)	0.575	1.002	(0.994,1.011)	0.622	1.002	(0.998,1.007)	0.345
MCP4	8	1.001	(1,1.002)	0.031	1.002	(0.999,1.005)	0.235	1.001	(0.999,1.002)	0.467	1	(0.998,1.003)	0.771	1	(0.998,1.002)	0.776
MCSF1	6	1.001	(0.999,1.003)	0.347	1.003	(0.997,1.008)	0.403	1.001	(0.999,1.003)	0.216	0.999	(0.995,1.004)	0.718	1.002	(1,1.004)	0.188
MIP1A	8	0.999	(0.998,1)	0.224	1	(0.999,1.002)	0.843	0.999	(0.998,1)	0.23	0.999	(0.997,1.002)	0.677	0.999	(0.998,1.001)	0.36
MMP1	7	0.998	(0.996,1)	0.119	0.998	(0.988,1.008)	0.72	0.999	(0.996,1.001)	0.405	1	(0.996,1.004)	0.995	0.999	(0.996,1.002)	0.697
MMP10	6	1	(0.997,1.003)	0.828	0.998	(0.993,1.002)	0.377	0.999	(0.997,1.001)	0.241	1	(0.997,1.002)	0.739	0.999	(0.997,1.001)	0.323
Neurotrophin-3	7	1.001	(0.998,1.004)	0.528	0.997	(0.987,1.008)	0.659	1.002	(0.999,1.005)	0.249	1.003	(0.998,1.008)	0.29	1.003	(0.997,1.008)	0.355
Neurturin	4	0.997	(0.993,1.001)	0.18	0.988	(0.94,1.039)	0.694	0.998	(0.994,1.001)	0.176	0.995	(0.988,1.001)	0.202	1	(0.994,1.005)	0.932
NKR2B4	14	1.001	(1,1.002)	0.219	1.001	(0.999,1.004)	0.309	1.001	(1,1.002)	0.193	1	(0.997,1.003)	0.926	1.001	(1,1.003)	0.143
Oncostatin-M	8	0.999	(0.997,1.001)	0.255	0.996	(0.988,1.004)	0.343	0.999	(0.997,1.001)	0.496	1	(0.996,1.003)	0.794	0.999	(0.997,1.002)	0.683
Osteoprotegerin	6	1	(0.998,1.001)	0.795	0.999	(0.996,1.003)	0.744	1	(0.999,1.002)	0.724	0.999	(0.997,1.002)	0.539	1	(0.998,1.002)	0.844
PD-L1	8	1	(0.998,1.002)	0.872	1	(0.994,1.007)	0.907	1	(0.998,1.003)	0.738	1	(0.997,1.004)	0.869	1	(0.998,1.003)	0.762
S100A12	7	1.002	(0.999,1.004)	0.171	0.997	(0.993,1.001)	0.195	1	(0.999,1.002)	0.644	1.001	(0.997,1.006)	0.613	1	(0.998,1.002)	0.788
SCF	18	1	(0.999,1.001)	0.688	1	(0.998,1.002)	0.832	1	(0.999,1.002)	0.52	1	(0.998,1.002)	0.863	1	(0.999,1.002)	0.62
SIR2L2	3	1.001	(0.997,1.004)	0.724	0.986	(0.959,1.015)	0.518	1.001	(0.997,1.005)	0.722	1.001	(0.996,1.007)	0.661	1.001	(0.996,1.006)	0.697
SLAM	13	1	(0.999,1.002)	0.563	1	(0.997,1.003)	0.951	1	(0.999,1.002)	0.61	1	(0.997,1.003)	0.974	1	(0.998,1.002)	0.768
STAMBP	1	NA	NA	NA	1.001	(0.995,1.007)	0.745	NA	NA	NA	NA	NA	NA	NA	NA	NA
SULT1A1	11	1	(0.999,1.001)	0.635	0.999	(0.996,1.001)	0.423	1	(0.999,1.001)	0.911	0.999	(0.997,1.002)	0.595	1	(0.998,1.001)	0.708
TGFA	3	1	(0.997,1.002)	0.719	1.002	(0.993,1.01)	0.77	0.999	(0.996,1.002)	0.645	0.999	(0.995,1.003)	0.617	0.999	(0.995,1.002)	0.602
TGFB1	6	0.999	(0.997,1.002)	0.526	0.994	(0.977,1.011)	0.513	0.999	(0.997,1.002)	0.729	0.999	(0.995,1.004)	0.821	0.999	(0.996,1.003)	0.807
TNFA	5	0.999	(0.997,1.002)	0.507	0.985	(0.96,1.01)	0.325	1	(0.996,1.003)	0.752	1	(0.996,1.004)	0.952	1	(0.996,1.004)	0.984
TNFB	6	0.999	(0.998,1.001)	0.412	0.999	(0.997,1.001)	0.256	0.999	(0.998,1)	0.01	0.999	(0.997,1.002)	0.687	0.999	(0.998,1)	0.056
TNFRSF12	11	0.999	(0.998,1.001)	0.32	0.999	(0.996,1.002)	0.528	0.999	(0.998,1.001)	0.347	1	(0.997,1.002)	0.947	0.999	(0.998,1.001)	0.39
TNFRSF14	10	0.999	(0.997,1.001)	0.362	0.989	(0.974,1.003)	0.17	1	(0.997,1.002)	0.693	1	(0.996,1.003)	0.817	1	(0.996,1.003)	0.815
TNFRSF9	11	0.999	(0.997,1.002)	0.602	0.993	(0.986,1.001)	0.125	1	(0.998,1.002)	0.985	1.002	(0.999,1.006)	0.244	1	(0.998,1.003)	0.781
TRAIC	13	1	(0.999,1.002)	0.543	1	(0.996,1.003)	0.833	1	(0.999,1.002)	0.786	0.999	(0.997,1.001)	0.462	1	(0.998,1.002)	0.932
TRAIL	9	1	(0.999,1.001)	0.424	1	(0.999,1.002)	0.642	1.001	(0.999,1.002)	0.372	1.002	(0.999,1.004)	0.185	1.001	(0.999,1.002)	0.415
TSLP	5	0.999	(0.996,1.001)	0.228	1.003	(0.987,1.019)	0.77	0.998	(0.996,1.001)	0.288	0.998	(0.995,1.002)	0.42	0.998	(0.995,1.002)	0.461
uPA	16	1	(0.999,1.002)	0.508	1.002	(0.997,1.007)	0.408	1.001	(0.999,1.002)	0.483	0.999	(0.996,1.002)	0.487	0.999	(0.996,1.002)	0.621
VEGFA	11	1	(0.999,1.001)	0.681	1.001	(1,1.002)	0.133	1.001	(1,1.002)	0.215	0.999	(0.997,1.002)	0.626	1.001	(1,1.001)	0.301
β-NGF	7	1	(0.998,1.002)	0.819	1.002	(0.985,1.018)	0.865	1	(0.997,1.002)	0.819	0.999	(0.996,1.003)	0.761	0.999	(0.996,1.003)	0.754
Abbreviations: CI, Confidence interval; OR, Odds Ratio; pval, p-value; SNPs, single nucleotide polymorphisms The cutoff threshold for SNP significance was set as 5×10-10. OR and 95% CI represent the change in the odds ratio of CRC per 1 SD increase in circulating inflammatory proteins. After correcting for multiple comparison, p-value < 0.05/91 = 0.00055 was considered as significant.

## Sheet: Table S2
Heterogeneity and horizontal pleiotropy tests of eighty-nine inflammatory cytokines on PCa
Exposures	Q1 pval	Q2 pval	intercept	intercept pval	MR-PRESSO Global Test pval	Recommended Method
4EBP1	0	0	-0.0007	0.22	0	MR-Egger (SIMEX)
Adenosine Deaminase	0.17	0.15	0.0049	0.5	0.59	IVW
Artemin	0.59	0.58	0.0005	0.35	NA	IVW
Axin-1	0.77	0.65	0.0022	0.54	NA	IVW
casp8	0.73	0.79	0.0001	0.6	0.83	IVW
CCL19	0.51	0.55	0.0001	0.44	0.58	IVW
CCL20	0.09	0.14	0	0.89	0.17	IVW
CCL23	0.09	0.14	0	0.89	0.16	IVW
CCL25	0.6	0.69	0	0.98	0.78	IVW
CCL28	0.57	0.28	-0.0013	0.12	0.33	IVW
CCL4	0.37	0.36	0.0001	0.34	0.49	IVW
CD40LR	0.11	0.18	0	0.9	0.53	IVW
CD5	0.2	0.17	0.0002	0.3	0.22	IVW
CD6	1	0.95	-0.0001	0.31	0.62	IVW
CDCP1	0.58	0.62	0.0001	0.51	0.71	IVW
CXCL1	0.12	0.16	0.0001	0.68	0.38	IVW
CXCL10	0.13	0.14	0.0002	0.43	0.16	IVW
CXCL11	0.68	0.73	0.0001	0.6	0.77	IVW
CXCL5	0.88	0.84	0.0001	0.3	0.81	IVW
CXCL6	0.07	0.12	0	0.82	0.43	IVW
CXCL9	0.01	0.01	0	0.99	0.02	MR-Egger (SIMEX)
CystatinD	0.81	0.49	-0.0002	0.02	0.34	IVW
DNER	1	0.99	0.0001	0.37	0.99	IVW
Eotaxin	0.04	0.05	0.0003	0.57	0.06	MR-Egger (SIMEX)
FGF19	0.75	0.77	0.0002	0.47	0.68	IVW
FGF21	0.36	0.41	0.0001	0.49	0.48	IVW
FGF23	0.59	0.6	-0.0003	0.39	0.6	IVW
FGF5	0.57	0.65	0	0.63	0.62	IVW
Flt3L	0.1	0.07	-0.0003	0.21	0.05	IVW
Fractalkine	0.48	0.55	-0.0002	0.56	0.59	IVW
GDNF	0.41	0.6	0.0001	0.78	0.69	IVW
HGF	0.41	0.44	0.0003	0.44	0.47	IVW
IFNG	0.81	0.38	-0.006	0.4	NA	IVW
IL10	0.12	0.16	0	0.84	0.2	IVW
IL10RA	0.23	0.39	0	0.98	0.46	IVW
IL10RB	0.02	0.02	-0.0001	0.49	0.34	MR-Egger (SIMEX)
IL12B	0.03	0.02	-0.0002	0.18	0.04	MR-Egger (SIMEX)
IL13	0.81	0.55	-0.001	0.2	0.57	IVW
IL15RA	0.02	0.03	-0.0001	0.78	0.17	MR-Egger (SIMEX)
IL17A	0.07	0.04	-0.001	0.28	0.06	IVW
IL17C	0.44	0.3	0.0006	0.15	0.35	IVW
IL18	0.76	0.7	0.0002	0.26	0.76	IVW
IL18R1	0.91	0.94	0.0001	0.65	0.93	IVW
IL1a	0.01	0	0.0006	0.23	0.18	MR-Egger (SIMEX)
IL2	0.41	0.54	-0.0004	0.67	0.55	IVW
IL20RA	0.31	0.57	0.0002	0.82	NA	IVW
IL22RA1	0.98	1	0	1	NA	IVW
IL24	0.13	0.11	0.0007	0.44	0.19	IVW
IL2RB	0.07	0	-0.004	0.19	0.02	IVW
IL33	0.07	0.1	0.0003	0.67	0.14	IVW
IL4	0.75	0.68	0.0017	0.37	0.7	IVW
IL5	0.54	0.71	0	0.99	0.73	IVW
IL6	0.35	0.5	0.0001	0.68	0.66	IVW
IL7	0.94	0.98	-0.0002	0.9	0.98	IVW
IL8	0.13	0.2	-0.0002	0.8	0.19	IVW
LIF	0.06	0.1	-0.0004	0.67	0.17	IVW
LIFR	0.52	0.36	0.0002	0.18	0.44	IVW
MCP1	0.28	0.11	-0.0003	0.09	0.14	IVW
MCP2	0.31	0.28	0.0004	0.31	0.28	IVW
MCP3	0	0	-0.0005	0.7	0	MR-Egger (SIMEX)
MCP4	0.72	0.79	-0.0001	0.62	0.65	IVW
MCSF1	0.06	0.08	-0.0002	0.57	0.23	IVW
MIP1A	0.24	0.15	-0.0002	0.19	0.35	IVW
MMP1	0.12	0.18	0	0.97	0.25	IVW
MMP10	0.01	0	0.0003	0.34	0.1	MR-Egger (SIMEX)
Neurotrophin-3	0.11	0.13	0.0002	0.54	0.17	IVW
Neurturin	0.06	0.11	0.0006	0.76	0.2	IVW
NKR2B4	0.88	0.91	-0.0001	0.58	0.85	IVW
Oncostatin-M	0.58	0.61	0.0003	0.46	0.66	IVW
Osteoprotegerin	0.6	0.73	0	0.81	0.69	IVW
PD-L1	0.21	0.3	0	0.94	0.38	IVW
S100A12	0.25	0.01	0.0005	0.04	0.05	IVW
SCF	0.38	0.43	0	0.64	0.42	IVW
SIR2L2	0.81	0.59	0.0011	0.5	NA	IVW
SLAM	0.38	0.45	0	0.76	0.48	IVW
SULT1A1	0.85	0.8	0.0002	0.28	0.79	IVW
TGFA	0.97	0.87	-0.0002	0.7	NA	IVW
TGFB1	0.97	0.97	0.0004	0.56	0.97	IVW
TNFA	0.69	0.61	0.001	0.35	0.62	IVW
TNFB	0.04	0.02	0.0002	0.35	0.28	MR-Egger (SIMEX)
TNFRSF12	0.33	0.41	0	0.8	0.5	IVW
TNFRSF14	0.32	0.24	0.0008	0.2	0.25	IVW
TNFRSF9	0.03	0.01	0.0005	0.14	0.01	MR-Egger (SIMEX)
TRAIC	0.14	0.17	0.0001	0.65	0.23	IVW
TRAIL	0.43	0.54	0	0.99	0.62	IVW
TSLP	0.94	0.96	-0.0003	0.65	0.96	IVW
uPA	0.57	0.6	-0.0001	0.49	0.58	IVW
VEGFA	0.7	0.47	-0.0002	0.1	0.42	IVW
β-NGF	0.97	0.99	-0.0001	0.89	NA	IVW
Q1 pval: p value of Q test from IVW method; Q2 pval: p value of Q test from MR-Egger method. Abbreviations: pval, p-value; Q, Cochran Q statistics; SE, standard error; IVW, the inverse variance weighted method.

## Sheet: Table S3
SNPs information of ninety-one inflammation cytokines with PCa
inflammation cytokines						prostate cancer
SNP	effect allele	other allele	Beta	se	pval	log(OR)	se	pval
4EBP1
rs10792025	T	C	-0.0593	0.0124	1.73e-06	0.001	0.0002	0
rs10926313	A	G	-0.0884	0.0175	4.39e-07	-0.0003	0.0002	0.1941
rs2731672	T	C	0.0926	0.0152	1.11e-09	-0.0003	0.0002	0.1774
rs356283	T	G	0.0588	0.0123	1.75e-06	0	0.0002	0.9962
rs3733402	A	G	-0.1305	0.0116	2.32e-29	-0.0001	0.0002	0.443
rs5030072	T	C	0.0594	0.0119	5.99e-07	-0.0001	0.0002	0.4899
rs6963617	T	C	0.0754	0.0142	1.1e-07	0	0.0002	0.8787
Adenosine Deaminase
rs1608554	A	G	0.0598	0.0122	9.5e-07	-0.0001	0.0002	0.53
rs2527856	T	C	0.0562	0.0122	4.09e-06	0	0.0002	0.9108
rs2620728	C	G	-0.0551	0.0119	3.65e-06	0.0002	0.0002	0.3783
rs7292320	A	G	-0.0599	0.0131	4.82e-06	0.0005	0.0002	0.0129
Artemin
rs1329733	A	G	-0.0674	0.0136	7.2e-07	-0.0002	0.0002	0.3798
rs13303278	A	C	-0.0664	0.0144	4.01e-06	-0.0003	0.0002	0.0479
rs1370215	T	C	-0.07	0.0153	4.76e-06	0.0001	0.0002	0.7067
rs138311590	A	G	-0.0811	0.0176	4.07e-06	0	0.0002	0.9467
rs17340161	A	G	-0.0873	0.0189	3.86e-06	-0.0002	0.0002	0.4595
rs3001873	T	C	-0.0852	0.0185	4.12e-06	0.0002	0.0002	0.4198
rs3003450	T	G	0.0632	0.0137	3.97e-06	0	0.0002	0.8816
rs62277657	A	G	0.0833	0.0166	5.22e-07	-0.0001	0.0002	0.7286
rs77502336	C	G	0.0679	0.0141	1.47e-06	0.0001	0.0002	0.7029
rs9496445	T	C	0.0853	0.0181	2.44e-06	0.0001	0.0002	0.6121
rs9684768	C	G	0.0692	0.014	7.7e-07	0.0001	0.0002	0.5836
rs9941952	T	C	0.0765	0.0167	4.63e-06	-0.0004	0.0002	0.0898
Axin-1
rs2691530	T	C	-0.067	0.0133	4.71e-07	0.0001	0.0002	0.4908
rs2712427	A	G	0.0626	0.0134	2.99e-06	0.0001	0.0002	0.6471
rs428324	T	C	0.0692	0.0148	2.93e-06	-0.0001	0.0002	0.4857
casp8
rs1032417	C	G	-0.0858	0.0165	1.99e-07	0	0.0002	0.8552
rs1034059	A	G	0.0681	0.0145	2.65e-06	0.0001	0.0002	0.7454
rs11695193	A	T	-0.0806	0.0162	6.51e-07	0.0002	0.0002	0.4671
rs11709039	T	C	0.0781	0.0168	3.34e-06	0.0003	0.0003	0.2552
rs12073499	A	C	-0.0812	0.0167	1.16e-06	0.0001	0.0003	0.6607
rs56328050	C	G	-0.1987	0.0173	1.56e-30	0.0002	0.0003	0.5034
CCL4
rs111476793	A	G	0.0869	0.019	4.79e-06	-0.0001	0.0003	0.7364
rs113341849	A	G	0.5651	0.0184	1e-200	-0.0002	0.0003	0.5573
rs1161092	A	G	-0.0635	0.0125	3.77e-07	0.0002	0.0002	0.3666
rs1634503	A	G	-0.0745	0.0138	6.72e-08	-0.0003	0.0002	0.1735
rs42279	T	C	0.0743	0.0162	4.51e-06	0.0002	0.0002	0.3703
rs56131468	A	G	0.0833	0.0178	2.87e-06	0.0004	0.0003	0.1075
rs8064426	A	G	-0.4104	0.0173	2.11e-124	-0.0001	0.0003	0.7504
CCL19
rs10242459	A	G	0.0729	0.0154	2.2e-06	0.0003	0.0002	0.1255
rs11574915	A	C	-0.1464	0.017	7.19e-18	0.0001	0.0003	0.791
rs13010492	C	G	-0.0803	0.0123	6.65e-11	0.0001	0.0002	0.4321
rs1415763	C	G	0.0757	0.0157	1.42e-06	-0.0001	0.0002	0.5488
rs3792790	A	C	0.0551	0.012	4.4e-06	-0.0002	0.0002	0.3337
rs4554017	T	C	0.0596	0.0122	1.03e-06	0	0.0002	0.9806
rs4766578	A	T	-0.0801	0.0132	1.29e-09	0.0001	0.0002	0.5236
rs4907572	A	G	-0.0671	0.0137	9.69e-07	0	0.0002	0.8149
rs62292952	T	G	0.2346	0.0185	7.53e-37	-0.0003	0.0003	0.2446
rs6486995	A	T	-0.0697	0.0135	2.43e-07	-0.0002	0.0002	0.3701
rs6870560	T	C	0.0863	0.0169	3.28e-07	-0.0004	0.0002	0.1036
rs7595241	C	G	0.0615	0.013	2.24e-06	0.0001	0.0002	0.7441
CCL20
rs10207134	T	C	-0.0996	0.0128	7.18e-15	-0.0002	0.0002	0.1797
rs1129474	T	C	0.0573	0.012	1.8e-06	0	0.0002	0.7771
rs2796032	T	C	0.0636	0.0127	5.5e-07	-0.0001	0.0002	0.6273
rs35833676	T	C	0.0804	0.0166	1.28e-06	-0.0001	0.0002	0.8092
rs4981022	A	G	0.0635	0.0128	7.02e-07	-0.0001	0.0002	0.6359
rs6420556	T	C	-0.0736	0.0158	3.19e-06	0	0.0002	0.8946
rs742493	T	C	0.1459	0.0185	3.11e-15	-0.0001	0.0003	0.7598
rs9273463	A	G	-0.0763	0.0152	5.17e-07	-0.0006	0.0002	0.0017
CCL23
rs10207134	T	C	-0.0996	0.0128	7.18e-15	-0.0002	0.0002	0.1797
rs1129474	T	C	0.0573	0.012	1.8e-06	0	0.0002	0.7771
rs2796032	T	C	0.0636	0.0127	5.5e-07	-0.0001	0.0002	0.6273
rs35833676	T	C	0.0804	0.0166	1.28e-06	-0.0001	0.0002	0.8092
rs4981022	A	G	0.0635	0.0128	7.02e-07	-0.0001	0.0002	0.6359
rs6420556	T	C	-0.0736	0.0158	3.19e-06	0	0.0002	0.8946
rs742493	T	C	0.1459	0.0185	3.11e-15	-0.0001	0.0003	0.7598
rs9273463	A	G	-0.0763	0.0152	5.17e-07	-0.0006	0.0002	0.0017
CCL25
rs11028036	A	G	0.0546	0.0117	3.06e-06	0	0.0002	0.8987
rs11589432	C	G	0.0566	0.0119	1.97e-06	0	0.0002	0.8623
rs12114935	A	G	0.0769	0.0142	6.11e-08	0.0001	0.0002	0.5954
rs12606983	T	C	-0.0673	0.0134	5.1e-07	0.0004	0.0002	0.0323
rs1705699	T	C	-0.0546	0.0116	2.52e-06	0	0.0002	0.8846
rs516316	C	G	-0.3279	0.0114	6.2e-182	0	0.0002	0.8953
rs521795	T	C	-0.0624	0.0122	3.14e-07	0.0001	0.0002	0.4752
rs635634	T	C	-0.2482	0.0166	1.52e-50	0	0.0002	0.9682
rs636479	A	G	0.0548	0.0119	4.12e-06	0	0.0002	0.8492
rs7296588	A	G	-0.1159	0.0116	1.66e-23	-0.0001	0.0002	0.5233
rs74256540	A	G	0.1236	0.017	3.58e-13	0	0.0002	0.9812
rs759817	T	C	0.3919	0.0123	1e-200	-0.0001	0.0002	0.6189
rs7806274	T	C	-0.0755	0.0161	2.74e-06	-0.0004	0.0002	0.1284
rs851850	A	G	-0.0777	0.0163	1.87e-06	0	0.0003	0.9338
CCL28
rs139902	A	C	0.0684	0.0121	1.58e-08	0.0001	0.0002	0.4505
rs2477954	T	C	-0.058	0.012	1.34e-06	-0.0002	0.0002	0.1664
rs2631360	A	G	0.0597	0.0128	3.1e-06	0	0.0002	0.9376
rs2866626	C	G	-0.0597	0.0121	8.06e-07	0	0.0002	0.8025
rs291084	C	G	0.0638	0.0111	9.04e-09	0.0002	0.0002	0.1591
rs55843637	C	G	0.0549	0.0119	3.96e-06	-0.0001	0.0002	0.6269
rs6580980	A	G	-0.0688	0.0118	5.53e-09	-0.0003	0.0002	0.1332
rs6671688	T	C	0.0534	0.0116	4.16e-06	-0.0003	0.0002	0.0792
rs7661151	T	C	0.0531	0.0116	4.7e-06	-0.0001	0.0002	0.7479
CD5
rs11622090	T	C	-0.0588	0.0128	4.35e-06	-0.0002	0.0002	0.3777
rs11756659	A	T	-0.0791	0.0173	4.83e-06	-0.0006	0.0003	0.0376
rs12416520	A	G	-0.0629	0.0132	1.89e-06	0	0.0002	0.8131
rs1259355	A	G	0.0569	0.0119	1.74e-06	-0.0002	0.0002	0.3069
rs13010492	C	G	-0.0589	0.0122	1.38e-06	0.0001	0.0002	0.4321
rs2237450	T	C	0.0623	0.0124	5.06e-07	0.0004	0.0002	0.0503
rs3184504	T	C	0.1427	0.0128	7.29e-29	-0.0001	0.0002	0.683
rs4073745	A	G	-0.0683	0.0131	1.85e-07	-0.0001	0.0002	0.4508
rs4939490	C	G	0.1083	0.012	1.8e-19	-0.0002	0.0002	0.3125
rs61768480	A	G	0.0695	0.0147	2.27e-06	0	0.0002	0.8162
CD6
rs11230553	T	C	-0.5066	0.0132	1e-200	-0.0001	0.0002	0.5132
rs1483572	A	C	0.0602	0.0124	1.2e-06	-0.0001	0.0002	0.549
rs414633	C	G	0.0656	0.0134	9.8e-07	0	0.0002	0.9911
rs4939458	A	G	-0.0647	0.0128	4.31e-07	0.0001	0.0002	0.5516
rs597808	A	G	0.116	0.0134	4.86e-18	-0.0001	0.0002	0.6453
rs841332	A	G	-0.0721	0.0154	2.84e-06	0.0001	0.0002	0.5414
rs9691968	A	C	0.0646	0.0134	1.43e-06	0	0.0002	0.9136
CD40LR
rs12624433	A	G	-0.4185	0.0133	1e-200	-0.0002	0.0002	0.2912
rs3967170	A	G	0.0789	0.017	3.46e-06	-0.0001	0.0003	0.6105
rs404842	A	G	-0.0599	0.0123	1.12e-06	0	0.0002	0.8632
rs4664334	T	C	0.0541	0.0118	4.55e-06	-0.0002	0.0002	0.2101
rs7250371	T	C	0.0686	0.0116	3.34e-09	0.0001	0.0002	0.5555
rs8024256	A	G	-0.0562	0.0121	3.41e-06	0.0002	0.0002	0.2872
rs9526031	A	C	0.064	0.012	9.64e-08	0.0004	0.0002	0.0168
CDCP1
rs10044847	C	G	-0.0781	0.0156	5.55e-07	0.0002	0.0002	0.4967
rs10964983	C	G	-0.0616	0.0114	6.53e-08	-0.0001	0.0002	0.4248
rs111476793	A	G	0.0895	0.0182	8.76e-07	-0.0001	0.0003	0.7364
rs12290068	A	G	0.1221	0.0122	1.4e-23	-0.0001	0.0002	0.4953
rs12928188	A	T	-0.0658	0.0134	9.09e-07	0.0002	0.0002	0.2741
rs17078000	A	G	0.0609	0.0128	1.96e-06	-0.0002	0.0002	0.279
rs2276862	C	G	0.303	0.0146	1.14e-95	-0.0003	0.0002	0.1736
rs28535751	T	C	-0.0541	0.0118	4.55e-06	0.0002	0.0002	0.2348
rs2990246	C	G	-0.0566	0.012	2.4e-06	-0.0004	0.0002	0.0382
rs4804148	T	C	-0.0619	0.0125	7.35e-07	0	0.0002	0.9148
rs6452820	A	G	-0.0738	0.0159	3.46e-06	-0.0001	0.0002	0.7813
rs672806	A	G	0.0816	0.0116	2e-12	0	0.0002	0.9647
rs6991332	T	C	-0.0579	0.0119	1.14e-06	0	0.0002	0.8308
rs7506429	A	C	0.0737	0.0144	3.09e-07	0.0003	0.0002	0.2097
rs7618923	T	C	-0.1738	0.0151	1.18e-30	0.0002	0.0002	0.4708
CXCL1
rs11880837	A	G	0.0583	0.0127	4.42e-06	-0.0002	0.0002	0.4101
rs12770839	A	C	0.0648	0.0126	2.71e-07	-0.0002	0.0002	0.2955
rs1366946	T	C	-0.3134	0.0134	5.65e-121	0	0.0002	0.8729
rs2122155	A	G	-0.0538	0.0117	4.26e-06	0.0001	0.0002	0.5378
rs2835916	C	G	-0.0564	0.012	2.6e-06	-0.0003	0.0002	0.0738
rs67797811	C	G	0.0822	0.0179	4.39e-06	0	0.0002	0.9732
rs863004	T	C	0.0661	0.0119	2.78e-08	0.0003	0.0002	0.0504
CXCL5
rs10403201	A	G	-0.0601	0.0127	2.22e-06	0	0.0002	0.7921
rs10821552	A	C	-0.1132	0.0156	3.97e-13	-0.0002	0.0002	0.1851
rs11734099	A	G	0.0769	0.0153	5e-07	-0.0001	0.0002	0.5741
rs2004100	T	C	0.0675	0.0147	4.39e-06	0	0.0002	0.8158
rs2647400	C	G	0.0631	0.013	1.21e-06	-0.0001	0.0002	0.7906
rs3183927	A	G	-0.0619	0.0121	3.13e-07	-0.0001	0.0002	0.6125
rs425535	T	C	0.5063	0.0181	3.52e-172	-0.0002	0.0003	0.4421
rs6993770	A	T	-0.1058	0.0135	4.61e-15	-0.0001	0.0002	0.4681
rs7090111	C	G	-0.1734	0.0117	1.08e-49	0.0002	0.0002	0.3256
rs7636889	A	G	-0.0768	0.0137	2.07e-08	-0.0001	0.0002	0.4881
CXCL6
rs10021230	A	T	0.1179	0.0138	1.3e-17	0	0.0002	0.9602
rs10031141	A	G	-0.392	0.0119	1e-200	-0.0002	0.0002	0.3494
rs12075	A	G	0.0816	0.0115	1.29e-12	0.0005	0.0002	0.0075
rs3184504	T	C	0.0679	0.0131	2.18e-07	-0.0001	0.0002	0.683
rs34080302	T	G	0.0605	0.0131	3.87e-06	-0.0002	0.0002	0.4249
CXCL9
rs12191307	A	G	-0.1452	0.0197	1.7e-13	0.0008	0.0003	0.0042
rs145607633	T	C	0.0728	0.0154	2.28e-06	0	0.0002	0.8607
rs3184504	T	C	0.1008	0.013	8.92e-15	-0.0001	0.0002	0.683
rs35435997	A	G	0.0915	0.02	4.76e-06	0	0.0003	0.9783
rs4241577	A	C	-0.1419	0.0128	1.47e-28	0.0001	0.0002	0.6172
rs61875680	A	G	-0.0758	0.0158	1.61e-06	-0.0001	0.0002	0.7026
rs62272916	A	G	-0.0834	0.0176	2.15e-06	0	0.0003	0.8674
rs656739	A	G	0.0562	0.0119	2.33e-06	0.0003	0.0002	0.1312
rs7149776	A	T	-0.0574	0.0115	6e-07	-0.0001	0.0002	0.7313
rs7600322	T	C	0.057	0.0118	1.36e-06	-0.0001	0.0002	0.4461
rs783149	A	C	-0.0805	0.0144	2.27e-08	0.0005	0.0002	0.0233
rs9366778	A	G	-0.0605	0.0115	1.43e-07	0.0007	0.0002	0.0002
CXCL10
rs10481754	T	C	-0.0548	0.0119	4.12e-06	0.0001	0.0002	0.6331
rs1077965	A	G	-0.0546	0.0118	3.71e-06	-0.0001	0.0002	0.4173
rs12174864	A	G	-0.0582	0.0121	1.51e-06	0.0001	0.0002	0.6302
rs12476448	T	C	0.0536	0.0115	3.15e-06	0.0001	0.0002	0.6855
rs12629593	T	G	-0.0879	0.0182	1.37e-06	0.0004	0.0003	0.2054
rs12646113	T	C	0.0977	0.0136	6.78e-13	0.0002	0.0002	0.3503
rs1563171	A	G	0.0592	0.0127	3.14e-06	-0.0002	0.0002	0.3699
rs2349689	A	G	-0.0789	0.0164	1.5e-06	0	0.0002	0.8928
rs2853999	A	T	-0.0875	0.0181	1.34e-06	0.0008	0.0002	0.0024
rs3184504	T	C	0.1138	0.0131	3.72e-18	-0.0001	0.0002	0.683
rs4367871	T	C	-0.0567	0.0119	1.89e-06	-0.0001	0.0002	0.585
rs4804148	T	C	-0.0629	0.013	1.31e-06	0	0.0002	0.9148
rs741344	A	G	-0.06	0.013	3.92e-06	-0.0003	0.0002	0.0746
CXCL11
rs10733789	T	C	-0.0815	0.0127	1.39e-10	0.0003	0.0002	0.106
rs10898158	A	G	0.0609	0.0121	4.83e-07	0.0001	0.0002	0.6516
rs12433317	A	G	0.0571	0.012	1.95e-06	0.0001	0.0002	0.5693
rs2245786	A	G	-0.0599	0.0131	4.82e-06	0	0.0002	0.8053
rs3184504	T	C	0.1236	0.0132	7.7e-21	-0.0001	0.0002	0.683
rs4748380	T	C	0.0901	0.019	2.12e-06	0.0001	0.0003	0.8013
rs60141220	A	G	-0.0777	0.0165	2.49e-06	0.0001	0.0002	0.7134
rs6827617	A	G	-0.1724	0.0118	2.42e-48	0	0.0002	0.9997
rs7222922	T	C	-0.0882	0.0182	1.26e-06	-0.0001	0.0003	0.7321
rs72925566	A	G	-0.0973	0.0185	1.44e-07	-0.0001	0.0002	0.6137
rs7475335	A	C	-0.0646	0.0124	1.89e-07	-0.0003	0.0002	0.0698
rs7750544	T	C	-0.0773	0.0164	2.44e-06	0.0002	0.0002	0.4497
CystatinD
rs12294339	T	C	0.0702	0.0118	2.7e-09	0	0.0002	0.8905
rs13127297	A	G	0.0545	0.0117	3.19e-06	0	0.0002	0.926
rs13397003	T	G	0.0701	0.0141	6.64e-07	-0.0004	0.0002	0.051
rs150547	A	C	0.0548	0.0119	4.12e-06	0.0002	0.0002	0.32
rs17154027	A	G	-0.0558	0.0121	4e-06	0	0.0002	0.9323
rs1797042	T	C	-0.2278	0.018	1.04e-36	0	0.0003	0.997
rs319274	T	G	0.1604	0.0134	5.09e-33	0	0.0002	0.9011
rs3889401	A	G	0.0885	0.0191	3.6e-06	0.0001	0.0002	0.752
rs4507745	T	C	0.057	0.0122	2.98e-06	-0.0002	0.0002	0.3462
rs4640452	A	G	0.3549	0.0117	1e-200	0.0004	0.0002	0.0274
rs470841	T	C	0.0568	0.0119	1.81e-06	-0.0002	0.0002	0.3191
rs4756151	A	C	-0.094	0.0172	4.63e-08	0	0.0003	0.8917
rs4766797	A	G	-0.0574	0.0117	9.3e-07	0.0002	0.0002	0.3919
rs516316	C	G	0.0845	0.0115	2.01e-13	0	0.0002	0.8953
rs60586299	T	C	-0.0654	0.0134	1.06e-06	0.0002	0.0002	0.4028
rs67020211	T	G	0.079	0.0115	6.44e-12	-0.0002	0.0002	0.2965
rs7275493	T	C	-0.0572	0.0119	1.53e-06	0.0004	0.0002	0.0487
rs72980022	A	G	0.0607	0.0126	1.45e-06	0.0001	0.0002	0.6092
rs79359257	T	C	0.073	0.0156	2.88e-06	0	0.0002	0.8387
rs930735	A	G	0.0579	0.0114	3.8e-07	-0.0001	0.0002	0.7041
rs9327707	T	C	0.059	0.0118	5.73e-07	0.0002	0.0002	0.3993
rs9455923	A	G	0.0537	0.0115	3.02e-06	0.0001	0.0002	0.4195
rs962720	T	C	0.0558	0.0119	2.74e-06	-0.0002	0.0002	0.276
DNER
rs10892466	C	G	0.0808	0.0175	3.89e-06	-0.0002	0.0003	0.5638
rs1133851	A	G	-0.0664	0.0142	2.92e-06	-0.0001	0.0002	0.6031
rs194746	T	C	0.0528	0.0112	2.43e-06	0	0.0002	0.9896
rs207671	A	G	0.1016	0.0117	3.83e-18	0	0.0002	0.9206
rs2837988	A	C	0.0576	0.0118	1.05e-06	0.0002	0.0002	0.4068
rs35032874	T	G	0.132	0.0132	1.52e-23	0	0.0002	0.9663
rs62193248	A	T	0.213	0.0123	3.5e-67	-0.0001	0.0002	0.6326
rs6517655	C	G	0.0757	0.0129	4.41e-09	0.0001	0.0002	0.7457
rs75685422	T	C	0.0879	0.0186	2.29e-06	0.0002	0.0003	0.5073
rs9967959	T	G	0.0718	0.0152	2.32e-06	0.0001	0.0002	0.75
Eotaxin
rs12075	A	G	0.0749	0.0114	5.03e-11	0.0005	0.0002	0.0075
rs1564995	A	G	-0.0609	0.0131	3.34e-06	0	0.0002	0.8758
rs2112920	C	G	0.0817	0.016	3.29e-07	-0.0003	0.0002	0.2125
rs2201150	T	C	0.0785	0.0123	1.75e-10	-0.0002	0.0002	0.1796
rs55843637	C	G	0.0555	0.0121	4.5e-06	-0.0001	0.0002	0.6269
rs6894241	A	C	-0.0656	0.0137	1.68e-06	-0.0002	0.0002	0.3926
rs79722574	T	C	-0.1215	0.0156	6.78e-15	0.0001	0.0002	0.6616
rs9940390	T	C	-0.0818	0.0133	7.73e-10	-0.0002	0.0002	0.2269
FGF5
rs11120686	T	C	-0.0599	0.0127	2.4e-06	0	0.0002	0.9946
rs11674185	A	G	-0.0586	0.0128	4.69e-06	-0.0002	0.0002	0.2846
rs1412253	A	G	-0.0909	0.0192	2.2e-06	0	0.0003	0.8866
rs1902859	T	C	-0.439	0.0125	1e-200	-0.0002	0.0002	0.2356
rs4326078	A	C	-0.0728	0.015	1.21e-06	-0.0001	0.0002	0.5631
rs4970834	T	C	-0.0729	0.0155	2.56e-06	0.0004	0.0002	0.0923
rs62298642	A	G	0.1131	0.0207	4.66e-08	-0.0002	0.0003	0.3727
rs624605	T	G	0.0619	0.0133	3.25e-06	0.0001	0.0002	0.7693
rs66613644	T	C	-0.0826	0.0165	5.56e-07	0.0001	0.0002	0.6181
FGF19
rs13103023	A	G	0.0837	0.0124	1.48e-11	0	0.0002	0.9314
rs2306969	A	G	0.0674	0.0141	1.75e-06	0.0002	0.0002	0.4243
rs2906655	T	C	-0.0623	0.0135	3.93e-06	-0.0002	0.0002	0.2433
rs516246	T	C	-0.1661	0.0118	5.31e-45	0	0.0002	0.8782
rs7005978	A	G	-0.1055	0.0123	9.72e-18	-0.0003	0.0002	0.0794
rs79110990	A	G	0.073	0.0156	2.88e-06	0.0001	0.0002	0.7761
rs834971	A	G	-0.0614	0.0128	1.61e-06	0	0.0002	0.9615
FGF21
rs12290350	T	C	-0.0689	0.0145	2.02e-06	0.0003	0.0002	0.1962
rs1260326	T	C	0.1323	0.0119	1.03e-28	-0.0002	0.0002	0.3113
rs13229619	A	G	-0.1609	0.0176	6.13e-20	-0.0001	0.0003	0.6003
rs2429473	A	C	-0.0812	0.0147	3.32e-08	-0.0001	0.0002	0.6583
rs4700382	T	C	-0.063	0.0136	3.62e-06	-0.0004	0.0002	0.0747
rs7012637	A	G	-0.0605	0.012	4.61e-07	0	0.0002	0.8265
rs7610704	T	C	-0.0568	0.012	2.21e-06	-0.0002	0.0002	0.3654
rs838131	A	C	0.1627	0.013	6.15e-36	0.0001	0.0002	0.689
FGF23
rs11150539	T	C	-0.056	0.0119	2.53e-06	-0.0001	0.0002	0.6427
rs12195292	A	G	-0.0768	0.0166	3.72e-06	0.0001	0.0003	0.8196
rs33921462	A	G	-0.0653	0.0135	1.32e-06	0	0.0002	0.9186
rs3811621	C	G	0.1163	0.0131	6.82e-19	0.0002	0.0002	0.2463
rs6127099	A	T	0.0907	0.0134	1.3e-11	0	0.0002	0.9728
rs671205	T	C	0.0708	0.0136	1.93e-07	-0.0003	0.0002	0.1606
rs7955866	A	G	-0.0959	0.0178	7.14e-08	-0.0003	0.0003	0.2222
Flt3L
rs10164255	T	G	0.0556	0.0121	4.33e-06	0.0002	0.0002	0.3661
rs11212636	A	G	-0.0772	0.0117	4.16e-11	0.0002	0.0002	0.3061
rs1277312	A	T	0.0539	0.0117	4.09e-06	0.0003	0.0002	0.12
rs1379304	T	C	0.0603	0.0127	2.05e-06	0.0001	0.0002	0.4697
rs1866051	T	C	-0.0746	0.0115	8.76e-11	0.0002	0.0002	0.343
rs186975	C	G	0.0554	0.0119	3.23e-06	0.0002	0.0002	0.3382
rs218265	T	C	0.0833	0.016	1.93e-07	0.0004	0.0002	0.0859
rs28533776	A	G	-0.0749	0.0147	3.48e-07	-0.0003	0.0002	0.1753
rs6453962	T	C	-0.0559	0.0117	1.77e-06	-0.0001	0.0002	0.701
rs6925032	A	C	0.0676	0.0128	1.28e-07	0.0001	0.0002	0.5267
rs73000965	A	T	0.0588	0.0125	2.55e-06	0.0001	0.0002	0.5339
rs7624160	T	G	-0.1061	0.0119	4.84e-19	-0.0002	0.0002	0.2605
rs7726159	A	C	-0.1191	0.0128	1.34e-20	-0.0007	0.0002	0.0001
rs78429945	T	G	0.0884	0.016	3.29e-08	-0.0001	0.0002	0.684
rs9381118	T	C	0.0643	0.0136	2.27e-06	-0.0002	0.0002	0.3454
rs9554186	A	T	0.0821	0.0128	1.42e-10	-0.0002	0.0002	0.4127
Fractalkine
rs10778675	A	C	0.0792	0.0158	5.37e-07	0.0001	0.0002	0.5692
rs12207473	A	C	0.0735	0.0116	2.35e-10	-0.0003	0.0002	0.1421
rs12331618	A	G	-0.0582	0.0114	3.3e-07	0.0001	0.0002	0.4654
rs1976172	C	G	-0.0569	0.012	2.12e-06	0.0003	0.0002	0.1331
rs2731674	T	G	-0.0681	0.0128	1.04e-07	-0.0003	0.0002	0.2015
rs2736723	A	T	0.0597	0.012	6.52e-07	-0.0002	0.0002	0.1884
rs35026817	T	G	0.0633	0.0122	2.12e-07	0.0001	0.0002	0.7079
rs3732378	A	G	0.0941	0.0154	9.94e-10	-0.0001	0.0002	0.5206
rs635634	T	C	-0.1145	0.0166	5.29e-12	0	0.0002	0.9682
rs671623	C	G	0.2041	0.0118	4.99e-67	0	0.0002	0.989
rs712137	A	C	0.0563	0.012	2.71e-06	-0.0001	0.0002	0.5949
rs9266227	C	G	-0.0662	0.0115	8.59e-09	-0.0004	0.0002	0.0117
GDNF
rs2093446	C	G	0.0606	0.0129	2.63e-06	-0.0001	0.0002	0.7907
rs2194229	A	T	-0.1683	0.0179	5.34e-21	0	0.0003	0.8748
rs2453338	A	T	0.0829	0.0124	2.3e-11	-0.0001	0.0002	0.6469
rs35740453	A	G	-0.0718	0.0154	3.13e-06	-0.0003	0.0002	0.2121
HGF
rs11631440	A	T	-0.0638	0.012	1.06e-07	0	0.0002	0.8638
rs2281532	T	C	-0.0698	0.0151	3.79e-06	-0.0003	0.0002	0.2438
rs59950280	A	G	0.1219	0.0131	1.34e-20	-0.0002	0.0002	0.2202
rs6709159	A	G	0.0564	0.0114	7.52e-07	-0.0001	0.0002	0.7238
IFNG
rs4810686	T	C	0.0671	0.0137	9.69e-07	0.0002	0.0002	0.3724
rs6442763	A	C	0.0648	0.014	3.68e-06	0	0.0002	0.9651
rs704	A	G	-0.0635	0.0127	5.73e-07	0.0002	0.0002	0.2865
IL1α
rs12047801	T	C	0.0783	0.0171	4.67e-06	0.0002	0.0002	0.318
rs13195317	T	C	-0.3251	0.0554	4.4e-09	0.0006	0.0003	0.0258
rs4767214	T	C	0.062	0.013	1.85e-06	0.0008	0.0002	0
rs523604	A	G	0.0754	0.0142	1.1e-07	-0.0001	0.0002	0.7243
IL2
rs1671226	C	G	-0.0849	0.017	5.91e-07	0.0002	0.0002	0.3437
rs28515912	A	C	-0.0723	0.0149	1.22e-06	0.0001	0.0002	0.5258
rs36006983	T	C	-0.0728	0.0153	1.95e-06	0	0.0002	0.9805
rs6535212	T	G	-0.0646	0.0139	3.36e-06	0	0.0002	0.8035
rs7638939	A	T	0.0854	0.0174	9.2e-07	0.0003	0.0002	0.1773
IL2RB
rs1472270	C	G	0.0704	0.0144	1.01e-06	0.0005	0.0002	0.0051
rs17549820	T	C	0.0631	0.0129	1e-06	0.0002	0.0002	0.3822
rs34246740	T	C	-0.0721	0.0156	3.8e-06	-0.0002	0.0002	0.2494
rs9921181	A	G	-0.0606	0.0128	2.2e-06	0.0005	0.0002	0.009
IL4
rs11989681	A	G	0.0678	0.0136	6.19e-07	0	0.0002	0.9112
rs12900168	A	G	0.0716	0.0152	2.47e-06	0.0001	0.0002	0.6862
rs13130198	A	G	-0.0773	0.0159	1.16e-06	0.0003	0.0002	0.1883
rs13418255	A	G	0.0701	0.0153	4.61e-06	-0.0002	0.0002	0.378
rs2502347	T	C	-0.077	0.0167	4.01e-06	0.0002	0.0002	0.3291
IL5
rs10988407	A	G	0.0777	0.0167	3.28e-06	-0.0001	0.0002	0.5175
rs12592185	T	C	0.0838	0.0173	1.27e-06	0.0002	0.0002	0.469
rs132210	T	C	-0.0686	0.0141	1.14e-06	-0.0002	0.0002	0.2874
rs34639000	A	G	0.0765	0.0147	1.95e-07	0.0002	0.0002	0.2584
rs7142197	A	G	-0.0924	0.0188	8.88e-07	-0.0002	0.0002	0.3093
IL6
rs10234370	T	C	0.0582	0.0127	4.59e-06	0.0003	0.0002	0.0771
rs1346147	A	G	-0.0659	0.0135	1.05e-06	0	0.0002	0.995
rs2228145	A	C	-0.1684	0.0119	1.83e-45	-0.0002	0.0002	0.3152
rs248536	T	G	-0.0671	0.0143	2.7e-06	0	0.0002	0.9064
IL7
rs10403201	A	G	-0.0584	0.0127	4.26e-06	0	0.0002	0.7921
rs1050152	T	C	-0.0651	0.0133	9.84e-07	-0.0001	0.0002	0.6945
rs11742240	T	G	-0.0647	0.0131	7.86e-07	0.0001	0.0002	0.7637
rs12321566	A	G	0.0698	0.0139	5.12e-07	0.0001	0.0002	0.5853
rs12699881	A	G	0.068	0.0138	8.33e-07	0	0.0002	0.8442
IL8
rs12075	A	G	0.0667	0.0116	8.92e-09	0.0005	0.0002	0.0075
rs12188297	A	T	-0.0755	0.0147	2.81e-07	0.0001	0.0002	0.7432
rs13064825	T	C	0.056	0.012	3.06e-06	0.0002	0.0002	0.4022
rs34519991	T	C	0.0555	0.012	3.75e-06	-0.0001	0.0002	0.6618
rs6709159	A	G	0.0562	0.0117	1.56e-06	-0.0001	0.0002	0.7238
rs72633250	A	C	0.0574	0.0124	3.67e-06	0	0.0002	0.9079
rs8069322	A	G	0.0668	0.0131	3.41e-07	-0.0002	0.0002	0.3828
IL10
rs10067443	T	C	-0.0753	0.0149	4.33e-07	0.0001	0.0002	0.5165
rs12123181	A	G	-0.0996	0.0151	4.22e-11	-0.0003	0.0002	0.1113
rs3135932	A	G	-0.1597	0.0154	3.39e-25	0.0003	0.0002	0.2573
rs3769274	A	G	0.0771	0.0162	1.94e-06	-0.0003	0.0002	0.2311
rs385697	T	C	0.0555	0.0119	3.1e-06	-0.0002	0.0002	0.2421
rs389239	A	G	-0.0574	0.0125	4.39e-06	0	0.0002	0.7886
rs4655953	A	G	0.0565	0.0121	3.02e-06	0.0002	0.0002	0.3902
rs66624860	T	C	0.0681	0.0143	1.91e-06	0.0001	0.0002	0.5071
rs67037615	T	C	-0.1528	0.0196	6.39e-15	0.0001	0.0003	0.5831
rs9266257	C	G	-0.065	0.0129	4.69e-07	0.0005	0.0002	0.013
IL10RA
rs10091841	T	G	0.064	0.0135	2.13e-06	0	0.0002	0.9993
rs1406714	C	G	0.0623	0.0131	1.98e-06	0.0003	0.0002	0.1311
rs286605	T	G	0.0623	0.0131	1.98e-06	0	0.0002	0.9706
rs3135932	A	G	-0.0844	0.0168	5.07e-07	0.0003	0.0002	0.2573
rs41272625	T	G	0.082	0.0179	4.63e-06	0.0003	0.0002	0.1929
IL10RB
rs111850948	A	G	-0.0843	0.0181	3.2e-06	0.0001	0.0002	0.6135
rs1153572	T	C	-0.0548	0.0119	4.12e-06	0	0.0002	0.919
rs1605333	C	G	-0.0601	0.0124	1.25e-06	-0.0004	0.0002	0.035
rs34361138	A	G	0.0532	0.0113	2.5e-06	-0.0003	0.0002	0.0553
rs6584485	T	C	0.0743	0.0161	3.93e-06	-0.0006	0.0002	0.0102
rs7855466	T	C	0.0861	0.0169	3.49e-07	-0.0001	0.0003	0.6969
rs8178484	T	C	-0.426	0.0117	1e-200	-0.0003	0.0002	0.155
rs9685374	A	G	-0.0618	0.0134	3.99e-06	-0.0002	0.0002	0.4447
IL12B
rs11039216	T	C	0.0588	0.0116	4e-07	0.0003	0.0002	0.0862
rs11130215	A	G	-0.1009	0.0151	2.36e-11	0.0003	0.0002	0.2414
rs12588969	C	G	-0.1297	0.0127	1.74e-24	0.0002	0.0002	0.2961
rs12766137	C	G	0.0709	0.0149	1.95e-06	-0.0001	0.0002	0.6566
rs149993822	T	C	0.0984	0.0194	3.93e-07	0.0003	0.0003	0.2404
rs17722688	T	C	-0.0857	0.0131	6.07e-11	0	0.0002	0.9956
rs1950897	T	C	0.0798	0.0128	4.54e-10	0	0.0002	0.9343
rs3130510	A	G	0.1155	0.014	1.58e-16	-0.0007	0.0002	0.0004
rs3184504	T	C	0.1332	0.0131	2.76e-24	-0.0001	0.0002	0.683
rs516978	C	G	0.0721	0.0122	3.42e-09	0	0.0002	0.8752
rs539598	T	C	-0.0672	0.0129	1.9e-07	0.0003	0.0002	0.0921
rs6750065	T	C	0.0628	0.0134	2.78e-06	-0.0004	0.0002	0.0425
rs6968201	T	G	-0.0622	0.0119	1.72e-07	0.0002	0.0002	0.1907
rs780679	T	C	-0.0695	0.0139	5.73e-07	0	0.0002	0.9305
rs8026767	A	G	-0.0743	0.0132	1.81e-08	0.0003	0.0002	0.1329
rs9815073	A	C	0.2861	0.013	2.43e-107	0.0002	0.0002	0.4085
IL13
rs10446322	A	G	0.064	0.0132	1.24e-06	-0.0001	0.0002	0.5862
rs10893042	C	G	-0.0702	0.015	2.87e-06	-0.0001	0.0002	0.7134
rs10917637	A	G	0.0692	0.0136	3.61e-07	-0.0002	0.0002	0.2744
rs13119159	A	G	0.0739	0.0132	2.16e-08	0.0001	0.0002	0.4279
rs55924857	T	C	-0.0934	0.0183	3.33e-07	-0.0002	0.0002	0.313
rs9881117	A	G	-0.0656	0.0141	3.28e-06	0.0002	0.0002	0.4054
IL15RA
rs12570881	A	T	-0.0867	0.0174	6.27e-07	-0.0004	0.0002	0.1088
rs2228059	T	G	0.3692	0.0127	8.39e-186	0	0.0002	0.8098
rs2836464	A	G	0.0796	0.0169	2.48e-06	-0.0003	0.0002	0.16
rs649129	T	C	-0.0726	0.0158	4.33e-06	0.0002	0.0002	0.3047
rs6845172	C	G	0.0778	0.0162	1.57e-06	0.0006	0.0002	0.0105
rs7137828	T	C	-0.0748	0.0133	1.87e-08	0.0001	0.0002	0.7089
rs7898286	T	G	-0.1967	0.0135	4.34e-48	0.0001	0.0002	0.4302
rs9270551	A	G	0.0749	0.0153	9.81e-07	-0.0003	0.0002	0.11
IL17A
rs12599620	T	C	-0.0726	0.0153	2.08e-06	0.0003	0.0002	0.1278
rs1462017	C	G	-0.0893	0.017	1.5e-07	-0.0003	0.0002	0.2124
rs17448036	A	G	-0.0585	0.0128	4.87e-06	0.0003	0.0002	0.0519
rs28852438	A	G	-0.068	0.0148	4.34e-06	-0.0004	0.0002	0.0546
rs33998516	A	C	-0.0802	0.0164	1.01e-06	-0.0002	0.0002	0.4111
rs4877075	A	G	0.0908	0.0192	2.25e-06	0.0001	0.0002	0.696
IL17C
rs1072074	A	G	-0.0649	0.0141	4.17e-06	-0.0003	0.0002	0.0913
rs10870773	A	G	-0.0816	0.0171	1.82e-06	0.0002	0.0002	0.4031
rs12445031	C	G	-0.09	0.0195	3.92e-06	0.0003	0.0002	0.1988
rs12863903	T	C	-0.0857	0.018	1.93e-06	0	0.0002	0.8784
rs17700884	T	G	-0.105	0.0136	1.16e-14	0	0.0002	0.9455
rs1920106	T	C	0.0633	0.0132	1.62e-06	0	0.0002	0.9282
rs2814092	C	G	0.0624	0.0135	3.8e-06	0.0002	0.0002	0.3534
rs59356989	A	G	-0.0882	0.0177	6.26e-07	0.0003	0.0002	0.1958
rs75246422	T	C	-0.0951	0.0201	2.23e-06	0.0004	0.0003	0.1126
IL18
rs11605127	C	G	-0.0629	0.0137	4.41e-06	-0.0004	0.0002	0.0365
rs12201187	A	T	0.0676	0.0138	9.65e-07	-0.0001	0.0002	0.5006
rs12648080	A	G	0.072	0.0146	8.16e-07	0	0.0002	0.9645
rs12681624	C	G	-0.0935	0.0157	2.59e-09	0.0001	0.0002	0.827
rs12711729	T	C	-0.0702	0.0153	4.47e-06	0.0001	0.0002	0.6134
rs1403742	A	T	-0.0567	0.0124	4.82e-06	0	0.0002	0.8958
rs2108621	T	C	0.0581	0.0126	4.01e-06	0.0001	0.0002	0.705
rs2954016	T	C	-0.0759	0.0156	1.14e-06	-0.0002	0.0002	0.2713
rs385076	T	C	-0.1857	0.0123	1.68e-51	0.0001	0.0002	0.6107
rs5744249	A	C	0.2039	0.0135	1.53e-51	-0.0001	0.0002	0.6774
rs67424072	T	G	-0.082	0.0165	6.71e-07	-0.0001	0.0002	0.5755
IL18R1
rs1760941	A	C	0.0657	0.0142	3.71e-06	0.0001	0.0002	0.743
rs2570479	A	C	0.066	0.0135	1.01e-06	-0.0001	0.0002	0.7426
rs34174304	A	G	0.073	0.0149	9.62e-07	-0.0001	0.0002	0.8152
rs55871806	C	G	0.5302	0.0152	1e-200	0	0.0002	0.8687
rs7512350	A	G	0.0921	0.0201	4.6e-06	0	0.0003	0.8871
rs75366565	T	C	-0.401	0.0142	1.92e-175	-0.0001	0.0002	0.5771
rs7642750	A	C	0.0935	0.02	2.94e-06	0.0003	0.0003	0.2138
rs78199195	A	G	-0.0956	0.0196	1.07e-06	-0.0002	0.0003	0.5668
IL20
rs12498781	A	G	0.0635	0.0137	3.57e-06	0	0.0002	0.7932
IL20RA
rs11987533	A	G	0.1171	0.0198	3.34e-09	0	0.0003	0.8842
rs6920753	A	G	-0.0664	0.0144	4.01e-06	-0.0001	0.0002	0.6683
rs72785422	T	C	0.0897	0.0195	4.22e-06	0.0004	0.0002	0.1502
IL20RA1
rs17256492	T	C	-0.0751	0.0162	3.56e-06	-0.0002	0.0002	0.2795
rs4811167	T	C	0.0632	0.0134	2.4e-06	0.0002	0.0002	0.2754
rs7158900	A	G	-0.0674	0.0138	1.04e-06	-0.0002	0.0002	0.2396
IL24
rs11066309	A	G	0.0655	0.0137	1.74e-06	-0.0001	0.0002	0.7239
rs167018	A	G	0.0657	0.0136	1.36e-06	0.0003	0.0002	0.0498
rs60306270	A	G	-0.0886	0.0191	3.51e-06	0.0003	0.0003	0.1744
rs73169406	A	G	0.111	0.0207	8.22e-08	-0.0001	0.0003	0.6378
IL33
rs1013434	T	C	-0.0732	0.0158	3.61e-06	-0.0002	0.0002	0.3371
rs10415966	A	C	-0.1184	0.0233	3.74e-07	0	0.0003	0.9923
rs13336496	A	C	0.0936	0.0203	4.01e-06	-0.0004	0.0003	0.1118
rs66755903	A	G	-0.0752	0.0162	3.45e-06	-0.0003	0.0002	0.144
rs7742625	C	G	0.0691	0.0148	3.03e-06	-0.0003	0.0002	0.097
rs8042883	T	C	-0.0681	0.0135	4.55e-07	-0.0002	0.0002	0.348
LIF
rs11883375	A	G	-0.1011	0.0197	2.87e-07	-0.0003	0.0002	0.2907
rs234592	A	G	-0.0635	0.0136	3.02e-06	-0.0002	0.0002	0.2499
rs7225483	T	G	0.0671	0.0143	2.7e-06	-0.0003	0.0002	0.0482
rs80092539	A	T	0.0993	0.0213	3.13e-06	0	0.0003	0.9011
LIFR
rs12754806	A	G	0.0563	0.0122	3.94e-06	0.0002	0.0002	0.1858
rs1690678	A	C	0.0904	0.0192	2.5e-06	-0.0004	0.0003	0.1755
rs2289779	T	G	0.0788	0.0134	4.09e-09	0.0001	0.0002	0.6437
rs62258077	T	C	-0.063	0.013	1.26e-06	-0.0002	0.0002	0.3393
rs635634	T	C	-0.2885	0.0153	2.61e-79	0	0.0002	0.9682
rs72837682	T	C	-0.08	0.0172	3.3e-06	-0.0003	0.0002	0.1826
rs9313148	C	G	-0.0824	0.0173	1.91e-06	-0.0002	0.0002	0.4023
MCP1
rs11639226	A	C	0.0615	0.0133	3.76e-06	0.0002	0.0002	0.3212
rs11870164	T	C	0.0751	0.013	7.61e-09	0.0001	0.0002	0.4562
rs12075	A	G	0.1694	0.0113	8.39e-51	0.0005	0.0002	0.0075
rs12133241	T	G	0.0728	0.0157	3.54e-06	-0.0005	0.0002	0.032
rs12367122	A	G	0.0739	0.0159	3.35e-06	-0.0002	0.0002	0.2889
rs1846616	A	T	0.0856	0.0119	6.33e-13	0.0001	0.0002	0.6859
rs207311	T	C	0.0579	0.0126	4.32e-06	-0.0002	0.0002	0.2806
rs34292320	T	C	-0.0684	0.0134	3.32e-07	-0.0002	0.0002	0.335
rs4682862	A	G	0.0576	0.0122	2.34e-06	0	0.0002	0.9131
rs9942602	T	C	0.0618	0.0117	1.28e-07	-0.0001	0.0002	0.7241
MCP2
rs12075	A	G	-0.0973	0.0116	4.95e-17	0.0005	0.0002	0.0075
rs35904471	T	C	0.0761	0.0165	3.99e-06	0.0002	0.0002	0.4281
rs407595	A	C	0.0697	0.0147	2.12e-06	-0.0004	0.0002	0.0803
rs4722985	T	C	-0.0626	0.0133	2.52e-06	0.0002	0.0002	0.2828
rs7538845	C	G	0.0566	0.0122	3.5e-06	0.0001	0.0002	0.4951
rs75580960	T	C	-0.0904	0.0188	1.52e-06	0	0.0003	0.8588
rs948962	A	C	0.0544	0.0119	4.84e-06	0	0.0002	0.9495
rs9889517	A	G	0.0609	0.0121	4.83e-07	-0.0002	0.0002	0.3009
MCP3
rs12075	A	G	-0.0899	0.013	4.67e-12	0.0005	0.0002	0.0075
rs153473	C	G	-0.0638	0.0134	1.92e-06	0	0.0002	0.8413
rs28667091	T	G	-0.0613	0.0133	4.05e-06	0.0003	0.0002	0.1466
rs4146770	T	C	-0.0933	0.0165	1.56e-08	-0.0004	0.0002	0.0765
rs7116054	T	C	-0.0998	0.0179	2.47e-08	0.0007	0.0002	0.0016
rs7213460	A	G	0.0942	0.0132	9.58e-13	0.0002	0.0002	0.2448
rs7327202	C	G	-0.0969	0.0194	5.89e-07	-0.0002	0.0002	0.4992
MCP4
rs12075	A	G	0.189	0.0114	9.89e-62	0.0005	0.0002	0.0075
rs2497351	T	C	0.0668	0.0145	4.09e-06	0.0001	0.0002	0.5104
rs2631360	A	G	0.0609	0.0131	3.34e-06	0	0.0002	0.9376
rs2721961	T	G	-0.1201	0.0133	1.72e-19	0	0.0002	0.9241
rs3917900	A	G	0.1557	0.012	1.7e-38	0	0.0002	0.7838
rs7612912	T	C	0.1281	0.012	1.33e-26	0.0001	0.0002	0.7293
rs8112014	A	G	-0.0578	0.0126	4.49e-06	-0.0001	0.0002	0.7879
rs847767	A	G	0.077	0.0168	4.58e-06	0.0002	0.0003	0.3859
MCSF1
rs10042665	C	G	0.0583	0.0122	1.76e-06	-0.0001	0.0002	0.6375
rs1605333	C	G	-0.0601	0.0124	1.25e-06	-0.0004	0.0002	0.035
rs17610659	T	C	0.1684	0.0118	3.31e-46	0.0003	0.0002	0.0607
rs2523992	T	G	-0.075	0.0152	8.05e-07	0.0004	0.0002	0.0824
rs7538029	A	C	0.0775	0.0165	2.64e-06	-0.0001	0.0002	0.6429
rs76421506	A	G	0.0778	0.0168	3.64e-06	0	0.0002	0.9058
MIP1A
rs1125560	T	C	-0.0644	0.0124	2.06e-07	0.0002	0.0002	0.2802
rs1719209	A	G	0.4088	0.0135	1e-200	-0.0002	0.0002	0.2459
rs2847249	T	C	-0.0621	0.0136	4.97e-06	0.0003	0.0002	0.1715
rs2853926	A	G	-0.0608	0.0133	4.84e-06	0.0005	0.0002	0.0066
rs5743604	A	G	-0.0736	0.0135	4.98e-08	0.0001	0.0002	0.709
rs7137828	T	C	-0.0837	0.0133	3.11e-10	0.0001	0.0002	0.7089
rs9540456	A	G	0.0926	0.0181	3.12e-07	0.0001	0.0003	0.8253
rs9911791	A	G	0.176	0.0162	1.71e-27	0.0002	0.0002	0.3141
MMP1
rs10978641	A	T	0.0649	0.014	3.56e-06	0.0001	0.0002	0.5015
rs10990535	T	C	0.0703	0.0135	1.91e-07	-0.0005	0.0002	0.0155
rs11673125	T	C	-0.0585	0.0127	4.1e-06	0	0.0002	0.8392
rs12141791	A	G	0.0859	0.013	3.9e-11	-0.0001	0.0002	0.594
rs2926741	T	C	-0.0704	0.0126	2.31e-08	0.0004	0.0002	0.0204
rs4734879	A	G	0.1136	0.0137	1.11e-16	-0.0001	0.0002	0.5542
rs484915	A	T	-0.3517	0.0119	5.73e-192	0.0001	0.0002	0.5479
rs7219205	A	G	0.0569	0.0121	2.57e-06	0	0.0002	0.9066
MMP10
rs11225354	T	C	0.2957	0.0181	5.38e-60	-0.0003	0.0003	0.2551
rs12567824	A	C	0.07	0.0153	4.76e-06	-0.0003	0.0002	0.1305
rs1356799	T	G	-0.069	0.015	4.22e-06	0	0.0002	0.9802
rs2584662	A	C	-0.0597	0.0122	9.91e-07	-0.0007	0.0002	0.0001
rs516316	C	G	0.1003	0.0117	1.01e-17	0	0.0002	0.8953
rs72699188	C	G	-0.0931	0.0166	2.04e-08	0.0001	0.0002	0.6302
rs7966257	C	G	-0.0819	0.0178	4.2e-06	0	0.0003	0.9142
Neurotrophin-3
rs10780690	T	G	0.0557	0.012	3.46e-06	-0.0003	0.0002	0.0846
rs11151953	C	G	0.0734	0.0124	3.23e-09	0.0003	0.0002	0.1059
rs12517801	A	G	-0.0555	0.0121	4.5e-06	-0.0001	0.0002	0.561
rs2034246	A	C	0.0582	0.012	1.23e-06	0.0003	0.0002	0.0699
rs2846299	A	G	0.0582	0.0125	3.22e-06	0.0003	0.0002	0.1799
rs28735437	C	G	-0.1168	0.0164	1.06e-12	0.0002	0.0003	0.3732
rs72652073	C	G	0.058	0.0125	3.48e-06	0.0001	0.0002	0.598
rs73166403	T	C	-0.092	0.02	4.22e-06	-0.0003	0.0003	0.3041
Neurturin
rs29630	T	C	-0.074	0.0159	3.25e-06	0.0001	0.0002	0.7708
rs4360502	A	G	-0.0652	0.0141	3.76e-06	-0.0001	0.0002	0.4934
rs62120726	A	G	0.0786	0.0172	4.88e-06	-0.0005	0.0002	0.0193
rs908372	C	G	-0.0622	0.0136	4.8e-06	0.0004	0.0002	0.0555
NKR2B4
rs10903115	A	G	-0.0559	0.0122	4.61e-06	-0.0002	0.0002	0.1971
rs11020961	A	G	0.0768	0.0161	1.84e-06	0	0.0002	0.954
rs11220506	A	G	-0.0702	0.0147	1.79e-06	-0.0001	0.0002	0.5701
rs11265488	A	G	-0.0624	0.0118	1.24e-07	-0.0001	0.0002	0.4918
rs11265493	A	G	0.2122	0.0119	3.99e-71	0.0003	0.0002	0.0784
rs1434219	T	C	-0.0589	0.0123	1.68e-06	-0.0001	0.0002	0.5055
rs1574847	C	G	-0.0637	0.0139	4.59e-06	0.0002	0.0002	0.4532
rs2554697	A	G	0.0627	0.0134	2.88e-06	0	0.0002	0.9901
rs3184504	T	C	0.116	0.0128	1.27e-19	-0.0001	0.0002	0.683
rs34826779	T	G	0.063	0.0138	4.99e-06	0.0001	0.0002	0.5055
rs3828139	T	C	0.0744	0.0119	4.05e-10	-0.0002	0.0002	0.3118
rs4672486	A	G	0.0661	0.0117	1.61e-08	0	0.0002	0.8247
rs56272634	T	C	0.0704	0.0126	2.31e-08	0	0.0002	0.8977
rs72837690	T	C	-0.0776	0.0125	5.37e-10	0.0001	0.0002	0.6769
Oncostatin-M
rs2285179	A	G	-0.0663	0.0122	5.5e-08	0	0.0002	0.7937
rs28444486	A	G	0.0636	0.0136	2.92e-06	0.0002	0.0002	0.3647
rs3859189	A	G	0.1101	0.0117	4.95e-21	-0.0001	0.0002	0.664
rs559651	T	C	-0.0594	0.0125	2.01e-06	0.0001	0.0002	0.5527
rs61897429	A	G	-0.0847	0.017	6.28e-07	0	0.0002	0.8816
rs653178	T	C	-0.0728	0.0132	3.48e-08	0.0001	0.0002	0.6635
rs7102957	T	C	-0.0803	0.0173	3.46e-06	0.0003	0.0003	0.17
rs9264931	T	C	-0.1048	0.0191	4.09e-08	0.0005	0.0003	0.0758
Osteoprotegerin
rs10142466	A	G	0.057	0.0109	1.7e-07	0	0.0002	0.7932
rs1230164	C	G	-0.0671	0.0129	1.98e-07	0	0.0002	0.9256
rs2247769	T	C	-0.1705	0.0114	1.42e-50	-0.0001	0.0002	0.6573
rs271665	T	C	-0.0672	0.0129	1.9e-07	0.0001	0.0002	0.5388
rs6985207	A	C	0.0522	0.0114	4.67e-06	0.0002	0.0002	0.2918
rs704	A	G	-0.1404	0.0111	1.14e-36	0.0002	0.0002	0.2865
PD-L1
rs2283438	T	C	-0.0577	0.012	1.52e-06	0	0.0002	0.9697
rs4974444	A	G	-0.0816	0.0176	3.55e-06	0.0002	0.0003	0.4057
rs6917605	T	C	0.0554	0.0116	1.79e-06	0.0003	0.0002	0.0493
rs7125631	T	C	-0.0609	0.0128	1.96e-06	-0.0001	0.0002	0.5383
rs7137828	T	C	-0.0622	0.0133	2.92e-06	0.0001	0.0002	0.7089
rs7304709	T	C	0.0537	0.0117	4.44e-06	-0.0003	0.0002	0.0736
rs7945680	T	G	0.061	0.0114	8.75e-08	0	0.0002	0.8163
rs822335	T	C	-0.1295	0.012	3.77e-27	-0.0001	0.0002	0.744
S100A12
rs13384799	T	C	-0.0622	0.0133	2.92e-06	-0.0006	0.0002	0.0016
rs174344	A	G	0.0617	0.0125	7.97e-07	0.0004	0.0002	0.0152
rs2056031	T	C	-0.0604	0.0119	3.86e-07	-0.0002	0.0002	0.312
rs2425640	A	G	-0.0583	0.0123	2.14e-06	-0.0004	0.0002	0.0366
rs3014874	A	G	-0.1726	0.0137	2.15e-36	0	0.0002	0.8074
rs3802266	A	G	0.0555	0.0118	2.56e-06	0.0001	0.0002	0.7078
rs61803119	T	G	0.1501	0.0194	1.02e-14	-0.0002	0.0003	0.5778
SCF
rs10832027	A	G	-0.0568	0.012	2.21e-06	-0.0001	0.0002	0.5099
rs10894669	A	C	-0.0606	0.0129	2.63e-06	0	0.0002	0.9425
rs11126305	A	G	-0.0567	0.0116	1.02e-06	0.0004	0.0002	0.0105
rs11608458	T	C	-0.0707	0.0122	6.83e-09	-0.0001	0.0002	0.6554
rs11877350	A	G	0.0538	0.0117	4.26e-06	0.0003	0.0002	0.1448
rs12149545	A	G	0.1146	0.0123	1.2e-20	-0.0004	0.0002	0.0457
rs16942887	A	G	0.1658	0.0171	3.14e-22	-0.0002	0.0003	0.5217
rs174535	T	C	-0.0735	0.0121	1.24e-09	0.0001	0.0002	0.4127
rs2740488	A	C	0.1156	0.0133	3.57e-18	-0.0001	0.0002	0.5987
rs2980888	T	C	-0.0683	0.0126	5.94e-08	0	0.0002	0.8917
rs557933	A	C	-0.0553	0.0118	2.78e-06	0.0001	0.0002	0.6003
rs6073958	T	C	-0.2858	0.0144	1.16e-87	-0.0002	0.0002	0.4765
rs705379	A	G	0.0789	0.012	4.87e-11	0.0001	0.0002	0.725
rs71431776	A	C	-0.0938	0.0192	1.03e-06	-0.0003	0.0003	0.2256
rs72847212	T	C	-0.0721	0.015	1.53e-06	-0.0001	0.0002	0.5472
rs7664024	T	C	-0.0718	0.0153	2.69e-06	0	0.0002	0.9671
rs785900	T	C	0.0575	0.0118	1.1e-06	0	0.0002	0.8189
rs798893	C	G	0.095	0.0141	1.61e-11	-0.0001	0.0002	0.8023
SIR2L2
rs1034059	A	G	0.076	0.0145	1.59e-07	0.0001	0.0002	0.7454
rs7718478	A	T	0.0639	0.0138	3.65e-06	0.0002	0.0002	0.3856
rs77381020	T	C	0.0862	0.0184	2.8e-06	-0.0001	0.0003	0.577
SLAM
rs10212190	A	T	0.0727	0.0121	1.88e-09	0.0002	0.0002	0.2275
rs10499604	T	C	0.058	0.0125	3.48e-06	0	0.0002	0.9645
rs12058421	A	C	-0.1256	0.0159	2.8e-15	0.0004	0.0002	0.0937
rs13014154	A	G	-0.0612	0.0123	6.5e-07	-0.0001	0.0002	0.4877
rs1609310	T	G	-0.0557	0.012	3.46e-06	0.0001	0.0002	0.7444
rs2623960	T	C	0.0688	0.0143	1.5e-06	-0.0003	0.0002	0.1706
rs2725405	C	G	0.0894	0.0141	2.29e-10	0.0001	0.0002	0.5726
rs2790462	T	C	-0.0747	0.0126	3.06e-09	0	0.0002	0.9181
rs3184504	T	C	0.097	0.013	8.55e-14	-0.0001	0.0002	0.683
rs3745163	A	C	0.0674	0.0145	3.35e-06	0.0003	0.0002	0.182
rs3806818	A	G	0.0707	0.0153	3.82e-06	0.0002	0.0002	0.2717
rs56244095	A	C	0.1013	0.0156	8.38e-11	0.0003	0.0002	0.1596
rs60094514	T	C	0.2209	0.0162	2.45e-42	0.0001	0.0003	0.5846
rs7745783	T	C	-0.0589	0.0119	7.44e-07	0	0.0002	0.8279
STAMBP
rs1034059	A	G	0.0695	0.0145	1.64e-06	0.0001	0.0002	0.7454
SULT1A1
rs10842189	T	C	-0.08	0.0173	3.76e-06	0	0.0002	0.9128
rs11074902	A	G	0.0695	0.0139	5.73e-07	0.0002	0.0002	0.299
rs149278	T	C	-0.1882	0.0135	3.58e-44	0	0.0002	0.831
rs232928	T	C	0.0622	0.0136	4.8e-06	0.0002	0.0002	0.3058
rs2691531	T	C	-0.0645	0.0135	1.77e-06	0.0001	0.0002	0.5029
rs2712255	A	G	0.0702	0.0147	1.79e-06	0.0002	0.0002	0.2961
rs2731674	T	G	-0.083	0.0152	4.75e-08	-0.0003	0.0002	0.2015
rs55793562	A	G	0.0924	0.0199	3.43e-06	-0.0001	0.0003	0.7673
rs66530140	T	C	-0.1678	0.0136	5.64e-35	0.0001	0.0002	0.4468
rs703595	T	C	-0.0715	0.0147	1.15e-06	0.0001	0.0002	0.6873
rs710446	T	C	-0.0712	0.0135	1.33e-07	-0.0001	0.0002	0.633
TGFA
rs3859189	A	G	0.0655	0.0116	1.64e-08	-0.0001	0.0002	0.664
rs653178	T	C	-0.0708	0.0131	6.5e-08	0.0001	0.0002	0.6635
rs72912115	A	T	0.137	0.0184	9.65e-14	0	0.0003	0.892
TGFB1
rs10403201	A	G	-0.0597	0.0125	1.79e-06	0	0.0002	0.7921
rs10508556	T	C	0.0523	0.0114	4.48e-06	0	0.0002	0.8789
rs2631367	C	G	-0.0605	0.013	3.26e-06	0	0.0002	0.9711
rs7013321	A	G	-0.0608	0.0121	5.04e-07	0	0.0002	0.9218
rs7570818	A	G	-0.0849	0.0183	3.5e-06	0.0003	0.0003	0.3216
rs7656674	A	T	0.0626	0.0121	2.3e-07	-0.0001	0.0002	0.669
rs7820135	T	C	-0.0747	0.0155	1.44e-06	0	0.0002	0.8702
TNFA
rs12328100	A	G	-0.0649	0.013	5.97e-07	0	0.0002	0.8496
rs1377015	A	G	-0.0653	0.0142	4.25e-06	0.0001	0.0002	0.7931
rs7621032	T	C	0.0674	0.0135	5.96e-07	0.0001	0.0002	0.6027
rs7806921	T	C	-0.0606	0.0131	3.73e-06	0.0001	0.0002	0.6637
rs9614693	T	C	0.0826	0.0177	3.06e-06	-0.0004	0.0002	0.1077
TNFB
rs2364485	A	C	0.1759	0.0189	1.32e-20	-0.0001	0.0002	0.8162
rs2523882	T	C	-0.1991	0.0144	1.77e-43	-0.0005	0.0002	0.0074
rs28700215	T	C	-0.0626	0.0136	4.17e-06	0.0001	0.0002	0.7168
rs2904602	A	G	-0.625	0.0196	1e-200	0.0007	0.0003	0.0073
rs55914821	A	G	0.0748	0.0159	2.55e-06	0	0.0002	0.9804
rs7310615	C	G	0.1356	0.0134	4.53e-24	-0.0001	0.0002	0.6449
rs7583622	A	G	0.0748	0.0161	3.38e-06	0.0001	0.0002	0.6576
TNFRSF9
rs10178845	A	G	-0.0682	0.0144	2.18e-06	-0.0003	0.0002	0.1809
rs10744409	A	G	0.064	0.0131	1.03e-06	0.0002	0.0002	0.2192
rs12227836	A	G	-0.0669	0.014	1.77e-06	-0.0002	0.0002	0.352
rs1776354	A	G	-0.1301	0.013	1.41e-23	0	0.0002	0.7819
rs2579649	A	C	-0.0968	0.0199	1.15e-06	0.0003	0.0003	0.2904
rs2854008	A	G	0.0926	0.0149	5.14e-10	-0.0007	0.0002	0.0002
rs3184504	T	C	0.0681	0.013	1.62e-07	-0.0001	0.0002	0.683
rs4976685	A	G	-0.0693	0.0139	6.18e-07	-0.0002	0.0002	0.2906
rs75246422	T	C	-0.0982	0.0203	1.32e-06	0.0004	0.0003	0.1126
rs7858310	A	G	0.0707	0.0152	3.3e-06	0.0001	0.0002	0.6744
rs9669611	T	C	0.0703	0.015	2.78e-06	0.0001	0.0002	0.5032
TNFRSF12
rs10831650	A	G	0.0692	0.0125	3.09e-08	0	0.0002	0.9051
rs11136339	T	C	0.0613	0.0122	5.05e-07	0.0003	0.0002	0.127
rs11738159	T	C	0.0577	0.0119	1.24e-06	-0.0002	0.0002	0.2986
rs12145644	A	T	-0.0727	0.0141	2.52e-07	0.0002	0.0002	0.2924
rs34790908	T	C	0.211	0.0129	3.9e-60	-0.0002	0.0002	0.3227
rs3821473	A	G	-0.0622	0.0136	4.8e-06	0.0004	0.0002	0.0561
rs4882710	T	C	0.0666	0.0131	3.7e-07	0.0002	0.0002	0.4059
rs56023600	T	C	-0.0856	0.0186	4.18e-06	-0.0002	0.0003	0.5382
rs579459	T	C	0.1098	0.0157	2.68e-12	-0.0002	0.0002	0.3276
rs73133996	C	G	0.0812	0.012	1.32e-11	-0.0002	0.0002	0.1927
rs73590361	T	C	-0.0744	0.0161	3.82e-06	-0.0001	0.0002	0.7642
rs9842051	C	G	0.1192	0.014	1.68e-17	0	0.0002	0.8204
TNFRSF14
rs10211598	T	C	-0.0628	0.0137	4.56e-06	0	0.0002	0.8118
rs11085155	A	G	-0.0811	0.0176	4.07e-06	0	0.0002	0.9145
rs11105725	T	C	-0.0683	0.0147	3.38e-06	-0.0001	0.0002	0.7421
rs11950562	A	C	0.0785	0.0132	2.73e-09	0	0.0002	0.8621
rs2738591	T	C	-0.063	0.0133	2.17e-06	0	0.0002	0.8777
rs34925583	C	G	-0.0698	0.0152	4.39e-06	-0.0004	0.0002	0.0487
rs4772260	T	C	0.0619	0.0135	4.54e-06	-0.0001	0.0002	0.7295
rs7688836	A	G	-0.0818	0.0166	8.32e-07	0.0004	0.0002	0.1005
rs9295562	T	C	-0.0651	0.0141	3.89e-06	0.0001	0.0002	0.4926
rs9962377	T	C	-0.0905	0.0186	1.14e-06	0.0005	0.0002	0.0221
TRAIC
rs11713634	A	G	-0.0978	0.015	7.03e-11	0.0002	0.0002	0.3519
rs1432791	T	C	-0.0549	0.0118	3.28e-06	0.0001	0.0002	0.531
rs17302	T	G	-0.0625	0.013	1.53e-06	0.0001	0.0002	0.7618
rs2468187	T	C	-0.1618	0.0118	8.62e-43	0	0.0002	0.8877
rs2975421	T	G	-0.078	0.017	4.47e-06	0	0.0002	0.9698
rs3801000	A	G	0.0686	0.013	1.31e-07	0.0005	0.0002	0.0052
rs4365726	A	G	-0.0777	0.0166	2.86e-06	0.0002	0.0002	0.3765
rs4512994	A	C	0.1172	0.0116	5.33e-24	0.0001	0.0002	0.5258
rs6063153	T	C	0.0636	0.0126	4.47e-07	0.0003	0.0002	0.1486
rs62501135	A	G	-0.1532	0.0148	4.13e-25	-0.0002	0.0002	0.4492
rs6479556	T	G	0.07	0.0148	2.25e-06	0.0004	0.0002	0.0959
rs6932751	A	G	0.054	0.0116	3.24e-06	0	0.0002	0.804
rs704	A	G	-0.1085	0.0116	8.48e-21	0.0002	0.0002	0.2865
TRAIL
rs1065657	A	G	0.0655	0.0118	2.84e-08	0.0001	0.0002	0.4529
rs16840522	T	C	-0.1191	0.0147	5.4e-16	0.0003	0.0002	0.1675
rs174533	A	G	0.0787	0.0121	7.81e-11	-0.0001	0.0002	0.4756
rs17779404	T	G	0.0674	0.0138	1.04e-06	0.0003	0.0002	0.1583
rs2113173	T	C	0.0691	0.0145	1.88e-06	-0.0001	0.0002	0.5256
rs2138380	A	G	0.0882	0.0182	1.26e-06	0.0002	0.0003	0.5015
rs4760	A	G	0.3554	0.0163	2.14e-105	0.0001	0.0002	0.6895
rs5030044	A	G	0.285	0.0187	1.9e-52	0.0003	0.0003	0.2534
rs654488	A	T	-0.0894	0.0115	7.61e-15	0.0001	0.0002	0.5317
rs77303550	T	C	-0.0724	0.0146	7.09e-07	-0.0001	0.0002	0.576
TSLP
rs112206094	A	T	-0.0934	0.0201	3.37e-06	0.0001	0.0003	0.6201
rs12472785	C	G	-0.074	0.0153	1.32e-06	0.0001	0.0002	0.5222
rs4724126	T	G	0.0846	0.0152	2.61e-08	0	0.0002	0.9921
rs7406537	A	G	-0.0643	0.0139	3.73e-06	0.0002	0.0002	0.302
rs7550374	C	G	-0.0928	0.0187	6.96e-07	0.0001	0.0002	0.5408
uPA
rs1074669	A	G	-0.0548	0.0119	4.12e-06	0.0001	0.0002	0.6888
rs10840566	A	G	0.0784	0.0154	3.56e-07	0.0001	0.0002	0.5238
rs11220462	A	G	-0.1024	0.0161	2.01e-10	0.0002	0.0003	0.3718
rs13299342	A	G	0.1	0.017	4.04e-09	0	0.0003	0.9273
rs154972	A	G	-0.0625	0.012	1.91e-07	0	0.0002	0.8329
rs2227575	A	C	-0.0946	0.0115	1.93e-16	-0.0003	0.0002	0.0748
rs333947	A	G	-0.0785	0.0166	2.26e-06	0.0001	0.0002	0.6872
rs4760	A	G	0.1408	0.0165	1.42e-17	0.0001	0.0002	0.6895
rs4800787	T	C	-0.094	0.0125	5.48e-14	-0.0002	0.0002	0.2074
rs59772299	T	G	0.0627	0.0133	2.43e-06	-0.0002	0.0002	0.3501
rs597808	A	G	0.0662	0.0134	7.8e-07	-0.0001	0.0002	0.6453
rs62286554	T	C	-0.091	0.019	1.67e-06	0.0003	0.0002	0.213
rs6805474	A	G	0.0952	0.0176	6.33e-08	-0.0001	0.0002	0.816
rs704	A	G	0.0567	0.0115	8.2e-07	0.0002	0.0002	0.2865
rs7406661	T	C	-0.1107	0.0156	1.28e-12	-0.0003	0.0002	0.1332
rs7564243	A	G	-0.0852	0.0114	7.8e-14	0.0002	0.0002	0.3513
VEGFA
rs10822155	A	C	0.0838	0.0117	7.93e-13	-0.0002	0.0002	0.3522
rs10840177	C	G	-0.0683	0.0142	1.51e-06	-0.0001	0.0002	0.6143
rs2050256	A	G	-0.0734	0.0152	1.37e-06	0	0.0002	0.9456
rs4875579	C	G	-0.0741	0.0158	2.73e-06	0.0002	0.0002	0.4904
rs61818787	T	C	-0.0759	0.0148	2.92e-07	0.0001	0.0002	0.5568
rs62640435	T	C	-0.0671	0.0127	1.27e-07	0	0.0002	0.8574
rs6993770	A	T	0.1231	0.0134	4.06e-20	-0.0001	0.0002	0.4681
rs7688836	A	G	-0.0685	0.0145	2.31e-06	0.0004	0.0002	0.1005
rs7808444	A	C	-0.0628	0.0137	4.56e-06	0.0002	0.0002	0.1984
rs9349270	A	C	0.1055	0.0188	2e-08	0.0003	0.0003	0.2225
rs9369434	T	C	-0.3686	0.012	1e-200	-0.0002	0.0002	0.2187
β-NGF
rs12259196	A	G	-0.075	0.0148	4.03e-07	0	0.0002	0.9176
rs1878359	A	G	0.0626	0.0126	6.76e-07	0	0.0002	0.8286
rs3128517	T	C	-0.0775	0.0118	5.11e-11	-0.0001	0.0002	0.4635
rs34559191	T	C	0.0607	0.0124	9.82e-07	0	0.0002	0.9185
rs4899264	C	G	-0.055	0.0117	2.59e-06	-0.0001	0.0002	0.7257
rs62494116	T	C	0.0578	0.0117	7.81e-07	0	0.0002	0.8176
rs6328	A	C	-0.0797	0.0122	6.46e-11	0	0.0002	0.7896
rs9479501	T	G	0.0629	0.0137	4.41e-06	0.0001	0.0002	0.6179
Abbreviations: pval, p-value; SNPs, single nucleotide polymorphisms; se: standard errorr; EAF:effect allele frequency. Beta for circulating inflammatory proteins represent change in standard deviation per 1 copy of effect allele.

## Sheet: Table S4
MR estimates of PCa on ninety-one inflammatory cytokines.
		Inverse variance weighted			MR-Egger			Weighted Median			Simple Mode			Weighted Mode
Outcomes	No. of SNPs	Beta	95% CI	pval	Beta	95% CI	pval	Beta	95% CI	pval	Beta	95% CI	pval	Beta	95% CI	pval
4EBP1	37	0.805	(-0.782,2.391)	0.32	-0.684	(-6.857,5.489)	0.829	0.496	(-1.699,2.69)	0.658	-0.327	(-5.035,4.381)	0.32	-0.509	(-4.88,3.863)	0.821
Adenosine Deaminase	37	1.766	(0.209,3.323)	0.026	-1.327	(-7.382,4.728)	0.67	1.838	(-0.45,4.125)	0.115	2.134	(-2.321,6.589)	0.026	1.765	(-2.604,6.135)	0.434
Artemin	37	0.538	(-1.211,2.288)	0.546	-1.957	(-8.795,4.881)	0.578	1.08	(-1.471,3.631)	0.407	3.054	(-1.726,7.833)	0.546	2.792	(-1.447,7.031)	0.205
Axin-1	37	1.918	(0.155,3.682)	0.033	3.639	(-3.256,10.534)	0.308	1.911	(-0.628,4.45)	0.14	1.4	(-3.95,6.751)	0.033	2.095	(-2.504,6.694)	0.378
casp8	37	0.746	(-1.053,2.545)	0.416	-4.592	(-11.445,2.26)	0.198	0.629	(-1.877,3.135)	0.623	4.405	(-0.884,9.694)	0.416	-2.402	(-6.951,2.148)	0.308
CCL19	37	0.209	(-1.406,1.824)	0.8	-1.754	(-8.096,4.589)	0.591	1.775	(-0.538,4.087)	0.133	3.041	(-1.662,7.743)	0.8	2.721	(-2.215,7.657)	0.287
CCL20	37	-0.222	(-1.924,1.48)	0.798	3.977	(-2.586,10.539)	0.243	0.036	(-2.176,2.248)	0.975	-0.065	(-4.425,4.295)	0.798	0.819	(-2.639,4.277)	0.645
CCL23	37	1.259	(-0.736,3.254)	0.216	-4.731	(-12.337,2.874)	0.231	2.047	(-0.346,4.439)	0.094	3.907	(-0.577,8.39)	0.216	1.443	(-2.285,5.171)	0.453
CCL25	37	0.23	(-1.944,2.405)	0.835	-7.003	(-15.228,1.221)	0.104	-1.12	(-3.567,1.328)	0.37	-1.207	(-5.874,3.461)	0.835	-1.003	(-4.713,2.707)	0.599
CCL28	37	-0.119	(-1.684,1.447)	0.882	-4.652	(-10.743,1.438)	0.143	-1.018	(-3.147,1.111)	0.349	-2.012	(-6.572,2.549)	0.882	-2.403	(-6.313,1.507)	0.236
CCL4	37	0.283	(-1.279,1.845)	0.723	-3.758	(-9.831,2.314)	0.233	0.354	(-1.861,2.569)	0.754	0.788	(-3.523,5.099)	0.723	1.527	(-2.207,5.26)	0.428
CD40LR	37	0.323	(-1.44,2.086)	0.72	0.78	(-6.169,7.729)	0.827	0.905	(-1.431,3.241)	0.448	2.337	(-2.883,7.558)	0.72	1.389	(-3.329,6.107)	0.567
CD5	37	-0.186	(-1.77,1.398)	0.818	3.385	(-2.783,9.553)	0.289	0.234	(-2.057,2.526)	0.841	-0.521	(-5.186,4.144)	0.818	0.022	(-3.983,4.028)	0.991
CD6	37	1.245	(-0.314,2.804)	0.117	-1.762	(-7.824,4.3)	0.573	1.26	(-1.083,3.603)	0.292	1.934	(-2.545,6.414)	0.117	2.044	(-2.326,6.413)	0.365
CDCP1	37	0.841	(-0.691,2.373)	0.282	-0.522	(-6.482,5.438)	0.865	0.946	(-1.192,3.084)	0.386	1.348	(-3.199,5.895)	0.282	1.506	(-3.037,6.05)	0.52
CXCL1	37	0.277	(-1.286,1.839)	0.729	-7.342	(-13.385,-1.299)	0.023	-0.195	(-2.597,2.207)	0.874	3.041	(-2.456,8.537)	0.729	2.709	(-1.892,7.311)	0.256
CXCL10	37	-0.621	(-2.198,0.957)	0.441	1.308	(-4.883,7.499)	0.681	-0.367	(-2.689,1.954)	0.756	-0.394	(-4.717,3.93)	0.441	-0.394	(-4.024,3.236)	0.833
CXCL11	37	-0.063	(-1.587,1.461)	0.935	-3.197	(-9.125,2.732)	0.298	-0.604	(-2.735,1.528)	0.579	-0.622	(-4.459,3.216)	0.935	-0.44	(-4.07,3.191)	0.814
CXCL5	37	0.627	(-1.08,2.334)	0.471	-3.382	(-9.971,3.208)	0.321	0.404	(-1.921,2.73)	0.733	3.229	(-1.934,8.392)	0.471	-1.24	(-5.105,2.626)	0.534
CXCL6	37	1.968	(0.421,3.515)	0.013	-2.593	(-8.608,3.423)	0.404	2.513	(0.249,4.778)	0.03	3.256	(-1.363,7.876)	0.013	2.86	(-1.194,6.914)	0.175
CXCL9	37	1.363	(-0.272,2.998)	0.102	1.146	(-5.304,7.597)	0.73	0.959	(-1.26,3.179)	0.397	0.996	(-3.613,5.605)	0.102	0.645	(-3.179,4.468)	0.743
CystatinD	37	1.271	(-0.536,3.077)	0.168	1.144	(-5.986,8.274)	0.755	-0.973	(-3.389,1.443)	0.43	-2.513	(-8.54,3.514)	0.168	-2.513	(-7.45,2.424)	0.325
DNER	37	0.926	(-0.65,2.502)	0.249	-0.265	(-6.396,5.866)	0.933	1.177	(-1.045,3.4)	0.299	1.436	(-3.143,6.015)	0.249	1.204	(-2.636,5.043)	0.543
Eotaxin	37	0.232	(-1.411,1.876)	0.782	0.719	(-5.763,7.201)	0.829	-0.604	(-2.952,1.744)	0.614	-1.238	(-5.814,3.338)	0.782	-1.325	(-5.635,2.984)	0.55
FGF19	37	0.505	(-1.21,2.22)	0.564	1.56	(-5.197,8.316)	0.654	1.281	(-1.097,3.658)	0.291	3.137	(-2.791,9.066)	0.564	3.208	(-3.554,9.969)	0.359
FGF21	37	0.341	(-1.406,2.089)	0.702	3.32	(-3.499,10.14)	0.346	0.171	(-2.234,2.576)	0.889	-3.082	(-8.213,2.048)	0.702	-2.699	(-6.864,1.466)	0.212
FGF23	37	0.292	(-1.391,1.974)	0.734	-5.185	(-11.552,1.182)	0.119	-0.138	(-2.418,2.143)	0.906	-0.469	(-4.64,3.702)	0.734	-1.4	(-4.988,2.188)	0.449
FGF5	37	0.895	(-0.659,2.448)	0.259	2.418	(-3.688,8.525)	0.443	0.579	(-1.714,2.871)	0.621	0.399	(-4.551,5.349)	0.259	-0.051	(-4.203,4.1)	0.981
Flt3L	37	1.659	(0.073,3.245)	0.04	2.714	(-3.456,8.884)	0.394	2.476	(0.089,4.862)	0.042	4.064	(-0.933,9.062)	0.04	3.874	(-0.539,8.286)	0.094
Fractalkine	37	0.097	(-1.493,1.686)	0.905	-4.841	(-11.03,1.348)	0.134	-0.049	(-2.395,2.297)	0.967	0.787	(-4.131,5.705)	0.905	-0.736	(-5.266,3.795)	0.752
GDNF	37	-0.354	(-2.25,1.542)	0.714	2.652	(-4.764,10.068)	0.488	0.506	(-1.956,2.967)	0.687	1.04	(-4.262,6.342)	0.714	0.599	(-3.834,5.033)	0.793
HGF	37	0.695	(-0.997,2.388)	0.421	-6.343	(-12.562,-0.123)	0.053	1.082	(-1.192,3.356)	0.351	2.536	(-1.844,6.916)	0.421	1.523	(-2.402,5.448)	0.452
IFNG	37	1.136	(-0.66,2.931)	0.215	-0.15	(-7.247,6.948)	0.967	0.502	(-1.94,2.944)	0.687	-1.955	(-7.089,3.178)	0.215	-0.922	(-5.704,3.859)	0.708
IL10	37	1.006	(-0.562,2.574)	0.209	1.424	(-4.75,7.598)	0.654	0.687	(-1.551,2.925)	0.547	-1.089	(-5.356,3.179)	0.209	-0.307	(-3.875,3.26)	0.867
IL10RA	37	0.908	(-0.662,2.477)	0.257	-3.221	(-9.249,2.806)	0.302	0.164	(-2.1,2.428)	0.887	1.006	(-3.199,5.21)	0.257	0.784	(-2.915,4.482)	0.68
IL10RB	37	0.119	(-1.609,1.848)	0.892	-5.801	(-12.316,0.714)	0.09	0.295	(-2.035,2.624)	0.804	-1.124	(-6.657,4.409)	0.892	-2.793	(-8.622,3.037)	0.354
IL12B	37	0.211	(-1.513,1.935)	0.81	-0.525	(-7.296,6.247)	0.88	-1.101	(-3.611,1.41)	0.39	-2.896	(-7.638,1.845)	0.81	-1.991	(-6.076,2.095)	0.346
IL13	37	0.66	(-0.92,2.24)	0.413	-4.185	(-10.331,1.961)	0.191	-0.31	(-2.511,1.891)	0.782	-0.362	(-4.484,3.76)	0.413	-1.327	(-5.117,2.462)	0.497
IL15RA	37	0.312	(-1.44,2.064)	0.727	-2.543	(-9.389,4.302)	0.471	-0.567	(-2.984,1.85)	0.646	2.422	(-2.263,7.108)	0.727	-1.291	(-4.99,2.408)	0.498
IL17A	37	-0.329	(-1.996,1.337)	0.699	-7.431	(-13.536,-1.326)	0.023	-0.966	(-3.317,1.386)	0.421	0.098	(-4.454,4.65)	0.699	-2.268	(-6.226,1.69)	0.269
IL17C	37	-0.165	(-2.557,2.227)	0.893	-2.406	(-11.811,6.999)	0.619	0.104	(-2.242,2.451)	0.93	-0.171	(-5.483,5.14)	0.893	-0.026	(-4.782,4.731)	0.992
IL18	37	1.283	(-0.468,3.034)	0.151	0.155	(-6.691,7.001)	0.965	0.731	(-1.761,3.223)	0.566	-1.874	(-7.041,3.293)	0.151	-0.646	(-4.965,3.672)	0.771
IL18R1	37	1.116	(-0.598,2.83)	0.202	-1.531	(-8.263,5.201)	0.659	-0.176	(-2.624,2.272)	0.888	0.495	(-3.979,4.969)	0.202	-0.16	(-3.708,3.388)	0.93
IL1a	37	1.367	(-0.692,3.425)	0.193	-10.693	(-17.728,-3.657)	0.005	0.074	(-2.738,2.886)	0.959	0.202	(-4.845,5.249)	0.193	-1.295	(-5.862,3.272)	0.582
IL2	37	0.247	(-1.631,2.124)	0.797	-5.098	(-12.313,2.117)	0.175	-1.263	(-3.92,1.394)	0.351	-2.191	(-8.033,3.65)	0.797	-2.936	(-7.794,1.922)	0.244
IL20	37	0.719	(-0.854,2.292)	0.37	-2.387	(-8.504,3.731)	0.45	1.21	(-1.029,3.448)	0.29	1.894	(-3.32,7.107)	0.37	2.019	(-3.529,7.567)	0.48
IL20RA	37	-0.467	(-2.037,1.103)	0.56	0.783	(-5.327,6.892)	0.803	-1.11	(-3.408,1.187)	0.344	-2.505	(-7.407,2.397)	0.56	-2.005	(-5.848,1.838)	0.313
IL22RA1	37	0.507	(-1.341,2.354)	0.591	-1.491	(-8.786,5.803)	0.691	-0.897	(-3.425,1.631)	0.487	-1.661	(-6.446,3.124)	0.591	-1.886	(-6.124,2.352)	0.389
IL24	37	2.209	(0.468,3.95)	0.013	-1.855	(-8.659,4.949)	0.597	1.468	(-1.018,3.954)	0.247	5.887	(0.7,11.074)	0.013	-0.113	(-4.661,4.436)	0.962
IL2RB	37	1.748	(-0.061,3.558)	0.058	-3.149	(-10.119,3.82)	0.382	0.824	(-1.744,3.391)	0.53	2.167	(-3.018,7.352)	0.058	1.199	(-3.349,5.748)	0.608
IL33	37	1.844	(0.081,3.606)	0.04	1.077	(-5.815,7.969)	0.761	0.933	(-1.588,3.454)	0.468	5.336	(-0.45,11.122)	0.04	-0.139	(-4.781,4.503)	0.954
IL4	37	-0.579	(-2.36,1.203)	0.524	-5.473	(-12.438,1.491)	0.132	-0.483	(-2.986,2.02)	0.705	-0.902	(-6.495,4.69)	0.524	-0.557	(-5.902,4.789)	0.839
IL5	37	0.308	(-1.467,2.084)	0.734	-1.016	(-7.961,5.929)	0.776	0.063	(-2.502,2.628)	0.962	-0.275	(-5.515,4.964)	0.734	-0.011	(-4.201,4.178)	0.996
IL6	37	0.594	(-1.145,2.332)	0.503	1.687	(-5.104,8.479)	0.629	0.408	(-2.135,2.95)	0.753	-0.41	(-5.546,4.726)	0.503	-0.488	(-5.164,4.189)	0.839
IL7	37	0.858	(-0.945,2.661)	0.351	-1.875	(-8.96,5.209)	0.607	0.353	(-2.198,2.904)	0.786	0.891	(-4.299,6.08)	0.351	0.463	(-3.504,4.431)	0.82
IL8	37	0.937	(-0.992,2.866)	0.341	-1.262	(-8.878,6.354)	0.747	1.026	(-1.655,3.708)	0.453	2.513	(-2.49,7.516)	0.341	1.682	(-2.624,5.988)	0.449
LIF	37	-0.261	(-2.043,1.52)	0.774	-1.564	(-8.618,5.49)	0.667	0.243	(-2.405,2.89)	0.857	1.447	(-3.552,6.446)	0.774	0.892	(-3.783,5.568)	0.711
LIFR	37	0.256	(-1.36,1.871)	0.756	-2.746	(-9.038,3.546)	0.398	0.032	(-2.19,2.253)	0.978	0.531	(-4.056,5.119)	0.756	-0.37	(-4.464,3.723)	0.86
MCP1	37	0.373	(-1.548,2.293)	0.704	-1.014	(-8.577,6.55)	0.794	-1.139	(-3.634,1.356)	0.371	-3.09	(-9.539,3.358)	0.704	-3.315	(-9.01,2.379)	0.261
MCP2	37	0.659	(-0.918,2.235)	0.413	3.703	(-2.431,9.838)	0.245	0.09	(-2.168,2.349)	0.938	-1.056	(-6.176,4.065)	0.413	-0.604	(-5.566,4.358)	0.813
MCP3	37	-0.428	(-2.003,1.148)	0.595	1.581	(-4.595,7.756)	0.619	-0.822	(-3.066,1.422)	0.473	-2.037	(-6.77,2.696)	0.595	-0.27	(-4.858,4.317)	0.909
MCP4	37	0.526	(-1.413,2.466)	0.595	1.569	(-6.11,9.248)	0.691	1.191	(-1.434,3.815)	0.374	2.178	(-3.354,7.709)	0.595	1.895	(-2.542,6.331)	0.408
MCSF1	37	0.361	(-1.307,2.029)	0.672	-1.808	(-8.335,4.718)	0.59	-0.392	(-2.757,1.973)	0.745	-0.723	(-5.477,4.031)	0.672	-0.876	(-4.591,2.839)	0.647
MIP1A	37	-0.194	(-1.861,1.473)	0.82	2.704	(-3.801,9.21)	0.421	-0.465	(-2.755,1.826)	0.691	-1.614	(-6.055,2.827)	0.82	0.09	(-3.782,3.962)	0.964
MMP1	37	0.305	(-1.279,1.889)	0.706	-0.732	(-6.9,5.436)	0.817	0.056	(-2.131,2.243)	0.96	-0.142	(-4.726,4.443)	0.706	-0.806	(-5.19,3.579)	0.721
MMP10	37	1.565	(-0.455,3.586)	0.129	7.834	(0.111,15.556)	0.055	2.442	(-0.214,5.098)	0.071	4.219	(-1.249,9.686)	0.129	3.404	(-1.055,7.863)	0.143
Neurotrophin-3	37	0.287	(-1.285,1.859)	0.72	1.203	(-4.994,7.4)	0.706	-0.317	(-2.535,1.902)	0.78	-0.803	(-5.329,3.724)	0.72	-0.442	(-4.502,3.618)	0.832
Neurturin	37	-0.155	(-1.725,1.414)	0.846	5.137	(-0.97,11.245)	0.108	-0.207	(-2.444,2.031)	0.856	-0.542	(-4.947,3.863)	0.846	0.197	(-4.159,4.553)	0.93
NKR2B4	37	0.276	(-1.406,1.958)	0.748	-1.98	(-8.575,4.616)	0.56	0.524	(-1.846,2.894)	0.665	0.654	(-4.277,5.585)	0.748	0.36	(-4.027,4.747)	0.873
Oncostatin-M	37	0.344	(-1.237,1.924)	0.67	-0.904	(-7.051,5.243)	0.775	0.65	(-1.516,2.815)	0.557	0.782	(-3.609,5.174)	0.67	0.163	(-3.458,3.784)	0.93
Osteoprotegerin	37	0.698	(-1.039,2.435)	0.431	-5.433	(-12.222,1.355)	0.126	0.401	(-2.035,2.836)	0.747	-0.65	(-5.501,4.201)	0.431	-1.627	(-6.042,2.788)	0.475
PD-L1	37	0.683	(-0.991,2.357)	0.424	2.97	(-3.589,9.529)	0.381	1.754	(-0.518,4.025)	0.13	2.728	(-2.205,7.661)	0.424	2.811	(-1.55,7.172)	0.215
S100A12	37	0.006	(-1.496,1.509)	0.993	-4.169	(-10.015,1.677)	0.171	0.462	(-1.74,2.664)	0.681	1.63	(-2.804,6.064)	0.993	1.084	(-2.518,4.685)	0.559
SCF	37	-0.291	(-2.189,1.608)	0.764	-1.676	(-9.151,5.8)	0.663	0.514	(-1.876,2.903)	0.674	1.522	(-3.824,6.869)	0.764	1.423	(-4.233,7.08)	0.625
SIR2L2	37	-0.308	(-1.86,1.244)	0.697	-1.182	(-7.221,4.857)	0.704	-0.621	(-2.884,1.642)	0.591	-0.548	(-5.356,4.26)	0.697	-0.68	(-4.362,3.002)	0.72
SLAM	37	-0.562	(-2.388,1.265)	0.547	-7.175	(-14.013,-0.338)	0.047	-0.953	(-3.312,1.406)	0.429	-1.059	(-5.949,3.832)	0.547	-1.059	(-5.332,3.214)	0.63
STAMBP	37	0.888	(-0.69,2.466)	0.27	1.396	(-4.744,7.537)	0.659	1.043	(-1.183,3.27)	0.358	2.474	(-2.284,7.232)	0.27	2.083	(-2.548,6.714)	0.384
SULT1A1	37	1.272	(-0.534,3.077)	0.167	-0.275	(-7.382,6.833)	0.94	1.399	(-0.917,3.714)	0.236	3.829	(-1.641,9.298)	0.167	3.745	(-0.94,8.43)	0.126
TGFA	37	1.952	(-0.165,4.068)	0.071	4.619	(-3.726,12.963)	0.285	0.42	(-2.331,3.172)	0.765	-1.102	(-8.259,6.055)	0.071	-1.401	(-7.565,4.762)	0.659
TGFB1	37	1.046	(-0.517,2.609)	0.189	0.368	(-5.712,6.448)	0.906	1.275	(-0.954,3.504)	0.262	3.139	(-1.721,8)	0.189	3.326	(-1.375,8.028)	0.174
TNFA	37	1.335	(-0.278,2.949)	0.105	-0.848	(-7.166,5.471)	0.794	1.931	(-0.281,4.143)	0.087	2.859	(-1.921,7.639)	0.105	2.389	(-2.385,7.164)	0.333
TNFB	37	1.122	(-0.631,2.875)	0.21	3.206	(-3.647,10.06)	0.365	1.692	(-0.894,4.278)	0.2	3.744	(-2.245,9.732)	0.21	3.518	(-1.114,8.151)	0.145
TNFRSF12	37	1.296	(-1.332,3.924)	0.334	-3.819	(-14.083,6.446)	0.471	0.528	(-2.001,3.056)	0.683	-0.48	(-5.795,4.836)	0.334	-0.48	(-5.473,4.514)	0.852
TNFRSF14	37	1.877	(-0.059,3.812)	0.057	0.492	(-7.168,8.151)	0.901	2.039	(-0.52,4.598)	0.118	3.553	(-1.736,8.842)	0.057	2.305	(-1.807,6.416)	0.279
TNFRSF9	37	1.179	(-0.768,3.125)	0.235	2.527	(-5.173,10.227)	0.524	1.299	(-1.318,3.917)	0.331	0.66	(-5.032,6.352)	0.235	-0.203	(-5.487,5.082)	0.941
TRAIC	37	0.241	(-1.324,1.806)	0.763	0.679	(-5.408,6.766)	0.828	-0.281	(-2.516,1.955)	0.806	0.467	(-3.622,4.556)	0.763	0.467	(-3.444,4.378)	0.816
TRAIL	37	0	(-1.766,1.766)	1	1.077	(-5.883,8.037)	0.764	0.116	(-2.172,2.405)	0.921	-3.358	(-9.351,2.635)	1	-1.973	(-6.616,2.671)	0.411
TSLP	37	1.136	(-0.639,2.91)	0.21	5.882	(-1.061,12.825)	0.106	1.417	(-1.064,3.897)	0.263	-1.106	(-5.978,3.765)	0.21	4.503	(-0.333,9.339)	0.076
uPA	37	0.509	(-1.049,2.066)	0.522	1.362	(-4.699,7.422)	0.662	1.57	(-0.567,3.707)	0.15	2.321	(-2.18,6.823)	0.522	1.983	(-1.779,5.745)	0.308
VEGFA	37	1.161	(-0.393,2.716)	0.143	-0.677	(-6.725,5.371)	0.828	1.331	(-0.909,3.571)	0.244	0.901	(-3.468,5.27)	0.143	1.661	(-2.485,5.806)	0.438
β-NGF	37	0.544	(-1.025,2.113)	0.497	-0.342	(-6.523,5.84)	0.914	0.428	(-1.894,2.749)	0.718	2.405	(-3.004,7.815)	0.497	-2.022	(-7.362,3.317)	0.463
Abbreviations: CI, Confidence interval; OR, Odds Ratio; pval, p-value; SNPs, single nucleotide polymorphisms; beta, The cutoff threshold for SNP significance was set as 5×10-6

## Sheet: Table S5
Heterogeneity and horizontal pleiotropy tests of PCa on ninety-one inflammatory cytokines
Cytokine	Q1 pval	Q2 pval	intercept	intercept pval	MR-PRESSO Global Test pval	Recommended Method
4EBP1	0.86	0.88	0.0042	0.63	0.88	IVW
Adenosine Deaminase	0.97	0.97	0.0087	0.31	0.97	IVW
Artemin	0.82	0.83	0.007	0.46	0.83	IVW
Axin-1	0.67	0.7	-0.0048	0.62	0.7	IVW
casp8	0.08	0.05	0.0151	0.12	0.05	IVW
CCL19	0.37	0.39	0.0055	0.53	0.37	IVW
CCL20	0.23	0.2	-0.0118	0.2	0.22	IVW
CCL23	0.03	0.02	0.0169	0.12	0.01	MR-Egger (SIMEX)
CCL25	0	0	0.0204	0.08	0	MR-Egger (SIMEX)
CCL28	0.89	0.85	0.0128	0.14	0.85	IVW
CCL4	0.88	0.85	0.0114	0.19	0.84	IVW
CD40LR	0.06	0.08	-0.0013	0.89	0.07	IVW
CD5	0.84	0.83	-0.01	0.25	0.83	IVW
CD6	0.83	0.82	0.0085	0.32	0.82	IVW
CDCP1	0.91	0.92	0.0038	0.65	0.91	IVW
CXCL1	0.71	0.45	0.0215	0.02	0.45	IVW
CXCL10	0.42	0.45	-0.0054	0.53	0.45	IVW
CXCL11	0.86	0.86	0.0088	0.29	0.86	IVW
CXCL5	0.17	0.15	0.0113	0.23	0.15	IVW
CXCL6	0.63	0.56	0.0129	0.13	0.57	IVW
CXCL9	0.26	0.3	0.0006	0.95	0.32	IVW
CystatinD	0.08	0.1	0.0004	0.97	0.1	IVW
DNER	0.91	0.92	0.0034	0.7	0.93	IVW
Eotaxin	0.3	0.34	-0.0014	0.88	0.34	IVW
FGF19	0.19	0.22	-0.003	0.75	0.21	IVW
FGF21	0.17	0.17	-0.0084	0.38	0.17	IVW
FGF23	0.25	0.17	0.0154	0.09	0.19	IVW
FGF5	0.39	0.42	-0.0043	0.62	0.44	IVW
Flt3L	0.71	0.75	-0.003	0.73	0.74	IVW
Fractalkine	0.93	0.89	0.0139	0.11	0.88	IVW
GDNF	0.05	0.05	-0.0085	0.42	0.04	MR-Egger (SIMEX)
HGF	0.33	0.17	0.0199	0.03	0.18	IVW
IFNG	0.24	0.28	0.0036	0.72	0.26	IVW
IL10	0.43	0.48	-0.0012	0.89	0.49	IVW
IL10RA	0.47	0.42	0.0116	0.17	0.43	IVW
IL10RB	0.22	0.14	0.0167	0.07	0.13	IVW
IL12B	0.45	0.5	0.0021	0.83	0.5	IVW
IL13	0.6	0.52	0.0136	0.12	0.55	IVW
IL15RA	0.65	0.66	0.0081	0.4	0.67	IVW
IL17A	0.39	0.21	0.0201	0.02	0.2	IVW
IL17C	0	0	0.0063	0.63	0	MR-Egger (SIMEX)
IL18	0.64	0.68	0.0032	0.74	0.69	IVW
IL18R1	0.42	0.44	0.0075	0.43	0.45	IVW
IL1a	0.38	0.06	0.034	0	0.06	IVW
IL2	0.29	0.24	0.0151	0.14	0.24	IVW
IL20	0.75	0.74	0.0087	0.31	0.71	IVW
IL20RA	0.61	0.65	-0.0035	0.68	0.65	IVW
IL22RA1	0.27	0.29	0.0056	0.58	0.28	IVW
IL24	0.65	0.63	0.0115	0.23	0.64	IVW
IL2RB	0.36	0.31	0.0138	0.16	0.31	IVW
IL33	0.52	0.57	0.0022	0.82	0.57	IVW
IL4	0.73	0.68	0.0138	0.16	0.66	IVW
IL5	0.8	0.83	0.0037	0.7	0.83	IVW
IL6	0.71	0.75	-0.0031	0.75	0.74	IVW
IL7	0.33	0.35	0.0077	0.44	0.36	IVW
IL8	0.19	0.21	0.0062	0.56	0.22	IVW
LIF	0.41	0.45	0.0037	0.71	0.46	IVW
LIFR	0.39	0.39	0.0084	0.34	0.39	IVW
MCP1	0.03	0.03	0.0039	0.71	0.03	MR-Egger (SIMEX)
MCP2	0.78	0.77	-0.0086	0.32	0.76	IVW
MCP3	0.41	0.44	-0.0057	0.51	0.43	IVW
MCP4	0.14	0.16	-0.0029	0.78	0.16	IVW
MCSF1	0.46	0.49	0.0062	0.5	0.5	IVW
MIP1A	0.27	0.27	-0.0082	0.37	0.27	IVW
MMP1	0.99	0.99	0.0029	0.73	0.99	IVW
MMP10	0.15	0.1	-0.0176	0.11	0.1	IVW
Neurotrophin-3	0.42	0.47	-0.0026	0.77	0.46	IVW
Neurturin	0.93	0.87	-0.0149	0.09	0.88	IVW
NKR2B4	0.27	0.29	0.0063	0.49	0.27	IVW
Oncostatin-M	0.88	0.9	0.0035	0.68	0.91	IVW
Osteoprotegerin	0.98	0.95	0.0173	0.08	0.96	IVW
PD-L1	0.22	0.24	-0.0065	0.48	0.25	IVW
S100A12	0.61	0.55	0.0118	0.16	0.56	IVW
SCF	0.04	0.05	0.0039	0.71	0.04	MR-Egger (SIMEX)
SIR2L2	0.6	0.64	0.0025	0.77	0.64	IVW
SLAM	0.14	0.07	0.0186	0.06	0.08	IVW
STAMBP	0.66	0.71	-0.0014	0.87	0.7	IVW
SULT1A1	0.09	0.1	0.0044	0.66	0.1	IVW
TGFA	0.05	0.06	-0.0075	0.52	0.06	IVW
TGFB1	0.6	0.65	0.0019	0.82	0.65	IVW
TNFA	0.36	0.38	0.0061	0.49	0.37	IVW
TNFB	0.62	0.65	-0.0059	0.54	0.66	IVW
TNFRSF12	0	0	0.0144	0.32	0	MR-Egger (SIMEX)
TNFRSF14	0.15	0.18	0.0039	0.72	0.18	IVW
TNFRSF9	0.16	0.18	-0.0038	0.72	0.19	IVW
TRAIC	0.96	0.97	-0.0012	0.88	0.97	IVW
TRAIL	0.12	0.14	-0.003	0.76	0.15	IVW
TSLP	0.98	0.96	-0.0134	0.17	0.96	IVW
uPA	0.66	0.7	-0.0024	0.78	0.7	IVW
VEGFA	0.65	0.68	0.0052	0.54	0.68	IVW
β-NGF	0.42	0.47	0.0025	0.77	0.47	IVW
Q1 pval: p value of Q test from IVW method; Q2 pval: p value of Q test from MR-Egger method Abbreviations: pval, p-value; Q, Cochran Q statistics; SE, standard error; IVW, the inverse variance weighted method

## Sheet: Table S6
Details of PCa predicting SNPs with inflammatory cytokines.
SNP	effect allele	other allele	EAP	log(OR)	pval	se
rs1015521	T	G	0.3554	0.0015	0.9029	0.0123
rs10486567	A	G	0.2434	-0.0014	0.9276	0.0154
rs10743182	T	C	0.8261	-0.0137	0.3798	0.0156
rs10896450	G	A	0.4749	-0.002	0.8643	0.0117
rs10908278	A	T	0.5328	0.0214	0.0745	0.012
rs10993994	C	T	0.6175	0.0199	0.1	0.0121
rs11673591	T	A	0.7276	-0.0034	0.7967	0.0132
rs11988857	A	G	0.8677	-0.015	0.3886	0.0174
rs13135257	T	C	0.4337	0.012	0.3133	0.0119
rs13267884	G	A	0.5865	-0.0118	0.3254	0.012
rs17120257	C	T	0.117	0.0138	0.4581	0.0186
rs17202150	G	A	0.5219	-0.002	0.8654	0.0118
rs174776	C	T	0.8606	-0.0071	0.6798	0.0172
rs1861226	C	T	0.8081	0.0021	0.8922	0.0155
rs2147976	C	T	0.8147	0.0081	0.5941	0.0152
rs2394817	T	C	0.5082	-0.0014	0.9056	0.0118
rs2420906	G	A	0.5934	-0.0199	0.1	0.0121
rs2539981	C	T	0.536	0.0103	0.3827	0.0118
rs2740358	C	T	0.637	-0.0174	0.1504	0.0121
rs3101824	T	C	0.1161	-0.0139	0.4597	0.0188
rs35029535	T	C	0.3702	-0.0008	0.9513	0.0131
rs3745348	T	C	0.2923	0.0188	0.1544	0.0132
rs3747973	G	A	0.589	-0.005	0.6718	0.0118
rs55671162	A	C	0.1195	-0.0133	0.4625	0.0181
rs5759167	T	G	0.4939	0.0074	0.5306	0.0118
rs58514604	T	G	0.1419	-0.0092	0.6388	0.0196
rs62402376	C	A	0.2073	-0.0035	0.8093	0.0145
rs62529913	G	A	0.642	-0.0109	0.3755	0.0123
rs6457327	C	A	0.6187	0.0176	0.1458	0.0121
rs6471478	C	T	0.6228	-0.0081	0.5102	0.0123
rs6501436	A	G	0.5084	-0.0015	0.8988	0.0118
rs6983267	T	G	0.4864	0.0053	0.6533	0.0118
rs6984769	T	C	0.1588	-0.0062	0.7019	0.0162
rs73142674	C	T	0.1425	0.0033	0.847	0.0171
rs78416326	C	G	0.2006	-0.0178	0.2477	0.0154
rs887573	T	C	0.4622	-0.0001	0.9932	0.0118
rs934859	G	A	0.5056	-0.0271	0.0205	0.0117
rs9863743	A	G	0.7809	0.0036	0.8039	0.0145
Abbreviations: pval, p-value; SNPs, single nucleotide polymorphisms;se: standard errorr;EAF:effect allele frequency. Beta for circulating inflammatory proteins represent change in standard deviation per 1 copy of effect allele.
